# Supplementary material for: The chemotype core collection of genus Nicotiana
Source: Plant J. 2022 Apr 7;110(5):1516–28. doi: 10.1111/tpj.15745 (PMC9321557; doi:10.1111/tpj.15745)
Supplement: Supplementary file 1 — Table S1 Database of metabolite concentration range present in Nicotiana. [file TPJ-110-1516-s005.xlsx]

## Sheet: Sheet1
InChI key	Metabolite name	Identification Level	Chemical class	Platform	Conc. Range: μg/g DW for GC-MS, LC-PDA and LC-MS and μg/50mg freeze-dried powder for SPME
DCXYFEDJOCDNAF-REOHCLBHSA-N	Asparagine	1	Amino acid	GC-MS	0-434
JVTAAEKCZFNVCJ-REOHCLBHSA-N	Lactic acid	1	Other	GC-MS	22.6-293.8
UCMIRNVEIXFBKS-UHFFFAOYSA-N	β-Alanine	1	Amino acid	GC-MS	0-49.4
AEMOLEFTQBMNLQ-WAXACMCWSA-N	Glucuronic acid	1	Sugar	GC-MS	0-156.8
AEMOLEFTQBMNLQ-YMDCURPLSA-N	Galacturonic acid	1	Sugar	GC-MS	0-89.3
AGPKZVBTJJNPAG-WHFBIAKZSA-N	Isoleucine	1	Amino acid	GC-MS	24.8-421.6
ATHGHQPFGPMSJY-UHFFFAOYSA-N	Spermidine	1	Amino acid	GC-MS	0-183.8
ATNHDLDRLWWWCB-AENOIHSZSA-M	Chlorophyll A	1	Chlorophyll	LC-PDA	5611.4-10558
AWUCVROLDVIAJX-VKHMYHEASA-N	Glycerol-3-phosphate	1	Sugar	GC-MS	0-997.7
AYFVYJQAPQTCCC-GBXIJSLDSA-N	Threonine	1	Amino acid	GC-MS	116.6-1489.2
BJEPYKJPYRNKOW-UHFFFAOYSA-N	Malic acid	1	TCA cycle	GC-MS	3590.9-52084.6
BJQWYEJQWHSSCJ-UHFFFAOYSA-N	Heptacosane	1	Alkane	GC-MS	0-22.5
BOTWFXYSPFMFNR-PYDDKJGSSA-N	Phytol	1	Diterpene alcohol	GC-MS	0-1083.2
BOTWFXYSPFMFNR-PYDDKJGSSA-N	Phytol 18.8min	2	Diterpene alcohol	GC-MS	0-193
BTCSSZJGUNDROE-UHFFFAOYSA-N	GABA	1	Amino acid	GC-MS	98.5-2167.9
CDAISMWEOUEBRE-GPIVLXJGSA-N	Inositol(-myo)	1	Sugar	GC-MS	16878.6-110680.4
CIWBSHSKHKDKBQ-JLAZNSOCSA-N	Ascorbic acid	1	Vitamin	GC-MS	18.2-610.8
CKLJMWTZIZZHCS-UHFFFAOYSA-N	Aspartic acid	1	Amino acid	GC-MS	112.3-2074.8
COLNVLDHVKWLRT-QMMMGPOBSA-N	Phenylalanine	1	Amino acid	GC-MS	59.5-474.6
CYWBLVKXVDFEEJ-UHFFFAOYSA-N	Pregna-5,7-dien-3-ol, 20-(3-butynyl)-	2	Steroid	GC-MS	0-43.7
CZMRCDWAGMRECN-UGDNZRGBSA-N	Sucrose	1	Sugar	GC-MS	33857.5-321858.1
DHMQDGOQFOQNFH-UHFFFAOYSA-N	Glycine	1	Amino acid	GC-MS	21.1-379.5
DQVGVYRSVYCJRR-AXRVZGOCSA-N	Pheophytin A	1	Chlorophyll	LC-PDA	157.7-743.2
DSLZVSRJTYRBFB-DUHBMQHGSA-N	Galactaric acid	1	Sugar	GC-MS	0-43.4
DTOSIQBPPRVQHS-PDBXOOCHSA-N	C18:3 (Linolenic acid, Octadecatrienoic acid)	1	Fatty acid	GC-MS	665.7-2992.7
FSLPMRQHCOLESF-SFMCKYFRSA-N	α-Amyrin	1	Sterol	GC-MS	0-153.5
GCKMFJBGXUYNAG-HLXURNFRSA-N	17-Methyltestosterone	2	Steroid	GC-MS	0-1283.5
GFFGJBXGBJISGV-UHFFFAOYSA-N	Adenine	1	Nucleotide	GC-MS	8.7-142.6
GQEZCXVZFLOKMC-UHFFFAOYSA-N	Hexadecene	1	Alkene	GC-MS	0-95.9
GTZCVFVGUGFEME-IWQZZHSRSA-N	cis-Aconitic acid	1	TCA cycle	GC-MS	0-50.5
GVJHHUAWPYXKBD-IEOSBIPESA-N	α-Tocopherol	1	Terpenoid	GC-MS	0-564.6
HCXVJBMSMIARIN-PHZDYDNGSA-N	Stigmasterol	1	Sterol	GC-MS	0-700
HDTRYLNUVZCQOY-LIZSDCNHSA-N	Trehalose	1	Sugar	GC-MS	0-179.1
HPEUJPJOZXNMSJ-UHFFFAOYSA-N	Stearic acid methyl ester	2	Fatty acid	GC-MS	0-5
HVYWMOMLDIMFJA-DPAQBDIFSA-N	Cholesterol	1	Sterol	GC-MS	0-357.4
HZAXFHJVJLSVMW-UHFFFAOYSA-N	Ethanolamine	1	Biogenic Amine	GC-MS	88.7-404.1
IAEDWDXMFDKWFU-UHFFFAOYSA-N	11β-Hydroxyandrosterone	2	Steroid	GC-MS	0-218
IGGUPRCHHJZPBS-UHFFFAOYSA-N	Nonacosane	1	Alkane	GC-MS	0-198.2
IGGUPRCHHJZPBS-UHFFFAOYSA-N	Nonacosane 29.82min	2	Alkane	GC-MS	0-160.8
IPCSVZSSVZVIGE-UHFFFAOYSA-N	C16:0 (Palmitic acid, Hexadecanoic acid)	1	Fatty acid	GC-MS	598.3-1970.6
IRHTZOCLLONTOC-UHFFFAOYSA-N	Hexacosanol	2	Alcohol	GC-MS	0-1164.8
ISAKRJDGNUQOIC-UHFFFAOYSA-N	Uracil	1	Nucleotide	GC-MS	11.7-49.9
IUJAMGNYPWYUPM-UHFFFAOYSA-N	Hentriacontane	1	Alkane	GC-MS	0-4617.8
JEJLGIQLPYYGEE-UHFFFAOYSA-N	C16:0-glycerol (Monopalmitin)	2	Fatty acid	GC-MS	294.1-3031
JPIJQSOTBSSVTP	Erythronic acid/Threonic acid	1	Sugar	GC-MS	134.4-16229.5
JWMFYGXQPXQEEM-WZBAXQLOSA-N	Pregnane	1	Steroid	GC-MS	0-121.1
JXOHGGNKMLTUBP-HSUXUTPPSA-N	Shikimic acid	1	Pheylpropanoid	GC-MS	0-966.1
KBPHJBAIARWVSC-RGZFRNHPSA-N	Lutein	1	Carotenoid	LC-PDA	1077.7-1906.5
KDXKERNSBIXSRK-UHFFFAOYSA-N	Lysine	1	Amino acid	GC-MS	0-554.2
KDYFGRWQOYBRFD-UHFFFAOYSA-N	Succinic acid	1	TCA cycle	GC-MS	0-409.1
KEMQGTRYUADPNZ-UHFFFAOYSA-N	C17:0 (Heptadecanoic acid)	1	Fatty acid	GC-MS	4.9-41.2
KIDHWZJUCRJVML-UHFFFAOYSA-N	Putrescine	1	Amino acid	GC-MS	32.1-1616.9
KRKNYBCHXYNGOX-UHFFFAOYSA-N	Citric acid	1	TCA cycle	GC-MS	118-2975.8
KYQCOXFCLRTKLS-UHFFFAOYSA-N	Pyrazine	2	Nucleotide	GC-MS	0-870.5
KZJWDPNRJALLNS-VJSFXXLFSA-N	β-Sitosterol	1	Sterol	GC-MS	0-607.9
KZSNJWFQEVHDMF-BYPYZUCNSA-N	Valine	1	Amino acid	GC-MS	35.9-419
LQZZUXJYWNFBMV-UHFFFAOYSA-N	Dodecanol	2	Alcohol	GC-MS	11.3-107.5
LVHBHZANLOWSRM-UHFFFAOYSA-N	Itaconic acid	1	TCA cycle	GC-MS	0-80.1
MTCFGRXMJLQNBG-REOHCLBHSA-N	Serine	1	Amino acid	GC-MS	202-4865
MUBZPKHOEPUJKR-UHFFFAOYSA-N	Oxalic acid	1	TCA cycle	GC-MS	0-13.7
MUMGGOZAMZWBJJ-KZYORJDKSA-N	Epitestosterone	2	Steroid	GC-MS	0-801.7
NBIIXXVUZAFLBC-UHFFFAOYSA-K	Phosphate	2	Other	GC-MS	0-212.8
NHJUPBDCSOGIKX-NTXXKDEISA-N	Glycerolgalactose	1	Sugar	GC-MS	10.9-1796
NSMUHPMZFPKNMZ-VBYMZDBQSA-M	Chlorophyll B	1	Chlorophyll	LC-PDA	6530.9-8852.0
ODHCTXKNWHHXJC-VKHMYHEASA-N	Pyroglutamic acid	1	Amino acid	GC-MS	730.2-4401.9
OENHQHLEOONYIE-UHFFFAOYSA-N	β-Carotene	1	Carotenoid	LC-PDA	404.7-1161.9
ONIBWKKTOPOVIA-UHFFFAOYSA-N	Proline	1	Amino acid	GC-MS	60.1-5913.7
OUYCCCASQSFEME-QMMMGPOBSA-N	Tyrosine	1	Amino acid	GC-MS	0-359.4
OYHQOLUKZRVURQ-HZJYTTRNSA-N	C18:2 (Linoleic acid, 9,12cis-Octadecadienoic acid)	1	Fatty acid	GC-MS	0-882.1
PEDCQBHIVMGVHV-UHFFFAOYSA-N	Glycerol	1	Sugar	GC-MS	1766.4-32744.5
PGYAYSRVSAJXTE-FTLOKQSXSA-N	Neoxanthin	1	Carotenoid	LC-PDA	306.7-518.1
PMMYEEVYMWASQN-DMTCNVIQSA-N	4-Hydroxy Proline	1	Amino acid	GC-MS	0-28.9
PYMYPHUHKUWMLA-LMVFSUKVSA-N	Ribose	1	Sugar	GC-MS	121-2432.7
QAIPRVGONGVQAS-DUXPYHPUSA-N	Caffeic acid(trans)	1	Pheylpropanoid	GC-MS	584-2066.4
QGXBDMJGAMFCBF-HLUDHZFRSA-N	Androsterone	3	Steroid	GC-MS	0-2431.1
QGXBDMJGAMFCBF-HLUDHZFRSA-N	Androsterone 24.23min	3	Steroid	GC-MS	0-2793.2
QGXBDMJGAMFCBF-HLUDHZFRSA-N	Androsterone 24.3min	3	Steroid	GC-MS	0-1963.6
QGXBDMJGAMFCBF-HLUDHZFRSA-N	Androsterone 24.5min	3	Steroid	GC-MS	0-422.2
QIQXTHQIDYTFRH-UHFFFAOYSA-N	C18:0 (Stearic caid, Octadecanoic acid)	1	Fatty acid	GC-MS	163.5-952.4
QNAYBMKLOCPYGJ-UWTATZPHSA-N	Alanine	1	Amino acid	GC-MS	62.8-1079.7
RBNPOMFGQQGHHO-UHFFFAOYSA-N	Glyceric acid	1	Sugar	GC-MS	628.1-11933.8
RFSUNEUAIZKAJO-ARQDHWQXSA-N	Fructose	1	Sugar	GC-MS	7244.1-79680.9
RFSUNEUAIZKAJO-VRPWFDPXSA-N	Fructofuranose	1	Sugar	GC-MS	0-46650.7
RGHNJXZEOKUKBD-SQOUGZDYSA-N	Gluconic acid	1	Sugar	GC-MS	0-1316.9
RHGKLRLOHDJJDR-BYPYZUCNSA-N	Citrulline	1	Amino acid	GC-MS	0-117.8
RWQNBRDOKXIBIV-UHFFFAOYSA-N	Thymine	1	Nucleotide	GC-MS	4.4-98.5
SGNBVLSWZMBQTH-PODYLUTMSA-N	Campesterol	1	Sterol	GC-MS	0-457.6
SHZGCJCMOBCMKK-JFNONXLTSA-N	Rhamnose	1	Sugar	GC-MS	0-136.6
SRBFZHDQGSBBOR-IOVATXLUSA-N	Xylose	1	Sugar	GC-MS	0-956.6
SZCBXWMUOPQSOX-WVJDLNGLSA-N	Violaxanthin	1	Carotenoid	LC-PDA	447.6-789.9
TUNFSRHWOTWDNC-UHFFFAOYSA-N	C14:0 (Myristic acid, tetradecanoic acid)	1	Fatty acid	GC-MS	5.5-46.6
ULSIYEODSMZIPX-UHFFFAOYSA-N	Phenylethanolamine	2	Biogenic Amine	GC-MS	0-4606.3
UNXHWFMMPAWVPI-ZXZARUISSA-N	Erythritol/Threitol	1	Sugar	GC-MS	0-346.5
UYTPUPDQBNUYGX-UHFFFAOYSA-N	Guanine	1	Nucleotide	GC-MS	0-240.3
VBICKXHEKHSIBG-UHFFFAOYSA-N	C18:0-1-glycerol (Monostearin)	2	Fatty acid	GC-MS	54-1857.3
VBICKXHEKHSIBG-UHFFFAOYSA-N	C18:0-2-glycerol (Glyceryl monostearate)	2	Fatty acid	GC-MS	0-702.8
VCWMRQDBPZKXKG-SPBUTQSFSA-N	Galactinol	2	Sugar	GC-MS	0-721.4
VHRGRCVQAFMJIZ-UHFFFAOYSA-N	Cadaverine	1	Amino acid	GC-MS	0-263.3
VZCYOOQTPOCHFL-OWOJBTEDSA-N	Fumaric acid	1	TCA cycle	GC-MS	358.9-2675
VZCYOOQTPOCHFL-UPHRSURJSA-N	Maleic acid	1	TCA cycle	GC-MS	453.2-3424.7
WHUUTDBJXJRKMK-UHFFFAOYSA-N	Glutamic acid	1	Amino acid	GC-MS	13.3-191.9
WPYMKLBDIGXBTP-UHFFFAOYSA-N	Benzoic acid	2	Other	GC-MS	1.5-33.5
WQEPLUUGTLDZJY-UHFFFAOYSA-N	C15:0 (Pentadecanoic acid)	1	Fatty acid	GC-MS	0-6.8
WQZGKKKJIJFFOK-GASJEMHNSA-N	Glucopyranose	2	Sugar	GC-MS	0-107788.5
WQZGKKKJIJFFOK-GASJEMHNSA-N	Glucose	1	Sugar	GC-MS	3164.6-80992.4
WQZGKKKJIJFFOK-PHYPRBDBSA-N	Galactose	1	Sugar	GC-MS	110.2-78152.7
WQZGKKKJIJFFOK-QTVWNMPRSA-N	Mannose	1	Sugar	GC-MS	12251.1-148815.7
WQZGKKKJIJFFOK-SVZMEOIVSA-N	Galactopyranose	2	Sugar	GC-MS	0-122965.5
XFTRTWQBIOMVPK-RXMQYKEDSA-N	Citramalic acid	1	TCA cycle	GC-MS	0-189.3
YVLPJIGOMTXXLP-BHLJUDRVSA-N	Phytoene	1	Carotenoid	LC-PDA	53.5-196.2
YYGNTYWPHWGJRM-AAJYLUCBSA-N	Squalene	1	Triterpene	GC-MS	0-369
ZDXPYRJPNDTMRX-UHFFFAOYSA-N	Glutamine	1	Amino acid	GC-MS	76-1565.4
	C20:0-2-glycerol	2	Fatty acid	GC-MS	0-458.7
	Disaccharide 26.4min 2510	3	Sugar	GC-MS	0-7985.5
	Disaccharide 31.7min 3107	3	Sugar	GC-MS	0-1199.5
	Glycerol sugar 24.6min 2344	3	Sugar	GC-MS	42.3-2689.3
	Hydrocarbon 28.06min 2690	3	Hydrocarbon	GC-MS	0-171.3
	Hydrocarbon 30.5min 2963	3	Hydrocarbon	GC-MS	0-366.6
	Hydrocarbon 31.2min 3052	3	Hydrocarbon	GC-MS	0-367.9
	Hydrocarbon 32.1min 3158	3	Hydrocarbon	GC-MS	0-260.5
	Hydrocarbon 32.3min 3184	3	Hydrocarbon	GC-MS	0-102.1
	Hydrocarbon 33.09min 3275	3	Hydrocarbon	GC-MS	0-575.9
	Fatty acid 20.3min 1960	3	Fatty acid	GC-MS	0-257.6
	Isoprenoid 18.6min 1828	3	Terpenoid	GC-MS	29.1-225.7
	Prostaglandin_unknown isomer	3	Steroid	GC-MS	0-2051.8
	Steroid 23.26min 2215	3	Steroid	GC-MS	0-161.6
	Steroid 23.97min 2280	3	Steroid	GC-MS	0-89.7
	Steroid 25.28min 2404 (Pregnane like)	3	Steroid	GC-MS	0-188.7
	Steroid 25.47min 2422	3	Steroid	GC-MS	0-313.6
	Steroid 26.19min 2494	3	Steroid	GC-MS	0-1248
	Steroid 33.58min 3333	3	Steroid	GC-MS	0-218.6
	Sterol 29.17min 2814	3	Steroid	GC-MS	0-880.9
	UNKnp_30.4min 2950	4	Other	GC-MS	39-391.8
	UNKnp_25.6min 2436 (benzene structure)	4	Unknown	GC-MS	0-131
	UNKnp_11.4min 1345 (α-Hydroxycaprylic acid)	4	Fatty acid	GC-MS	28.2-293.9
LJOODBDWMQKMFB-UHFFFAOYSA-N	Cyclohexane acetic acid	2	Fatty acid	GC-MS	17.3-177.1
	UNKnp_33.4min 3309	4	Unknown	GC-MS	0-1191.3
	UNKnp_33.57min 3332	4	Unknown	GC-MS	0-270.2
	UNKnp_33.62min 3338	4	Unknown	GC-MS	0-432.1
	UNKnp_33.69min 3346	4	Unknown	GC-MS	0-150.2
	UNKnp_33.75min 3354	4	Unknown	GC-MS	0-849.8
	UNKnp_34.2min 3409	4	Unknown	GC-MS	0-2703.3
	UNKnp_34.44min 3434	4	Unknown	GC-MS	0-15
	UNKnp_34.51min 3444	4	Unknown	GC-MS	0-883.7
	UNKnp_34.59min 3452	4	Unknown	GC-MS	0-429.3
	UNKnp_34.6min 3453	4	Unknown	GC-MS	0-306.3
	UNKnp_11.1min 1326	4	Unknown	GC-MS	11.7-92.2
	UNKnp_14.2min 1518	4	Unknown	GC-MS	0-1041.1
	UNKnp_14.3min 1529	4	Unknown	GC-MS	5.1-46.9
	UNKnp_23.34min 2222	4	Unknown	GC-MS	0-41.1
	UNKnp_24.95min 2372	4	Unknown	GC-MS	0-32.9
	UNKnp_27.6min 2641	4	Unknown	GC-MS	0-237.7
	UNKnp_27.98min 2681	4	Unknown	GC-MS	0-230.6
	UNKnp_28.03min 2687	4	Unknown	GC-MS	0-41.3
	UNKnp_28.41min 2728	4	Unknown	GC-MS	0-295.6
	UNKnp_28.55min 2744	4	Unknown	GC-MS	0-273.9
	UNKnp_28.69min 2759	4	Unknown	GC-MS	0-122
	UNKnp_32.1min 3158	4	Unknown	GC-MS	0-40.3
	UNKnp_34.5min 3439	4	Unknown	GC-MS	0-129.1
	UNKnp_Isomer A 32.56min 3213	4	Unknown	GC-MS	0-54.3
	UNKnp_Isomer A 32.71min 3230	4	Unknown	GC-MS	0-78.6
	UNKp_26.6min 2533	4	Unknown	GC-MS	104.4-411.3
	UNKp_11.8min 1369	4	Unknown	GC-MS	0-273.2
	UNKp_24.8min 2358	4	Unknown	GC-MS	0-630.3
	Sugar 18.7min	3	Sugar	GC-MS	0-2700.3
	Sugar 21.9min	3	Sugar	GC-MS	221.7-5346
	Sugar 22.7min	3	Sugar	GC-MS	51.1-707.5
	Sugar 26.5min	3	Sugar	GC-MS	0-4303.4
	Sugar acid 17.4min	3	Sugar	GC-MS	0-303.4
	Sugar alcohol 15.4min	3	Sugar	GC-MS	23.6-275.4
	Sugar alcohol 16.7min	3	Sugar	GC-MS	20.2-650.3
	Sugar alcohol 16.98min	3	Sugar	GC-MS	28.3-736
	Sugar alcohol 17.1min	3	Sugar	GC-MS	55.3-606.4
	Sugar alcohol 19.8min	3	Sugar	GC-MS	31.5-376.9
	Sugarfuranose 17.6min	3	Sugar	GC-MS	543.6-2320.6
	Sugar 20.3min	3	Sugar	GC-MS	0-3126.8
	UNKp_17.70min 1763	4	Other	GC-MS	48.5-2536.8
AWQSAIIDOMEEOD-UHFFFAOYSA-N	2(3H)-Furanone, dihydro-5,5-dimethyl-4-(3-oxobutyl)-	2	Furanone	SPME	4-50.7
BAYSQTBAJQRACX-UHFFFAOYSA-N	Dodecyl p-hydroxybenzoate	2	Ester	SPME	0-83.2
BGHCVCJVXZWKCC-UHFFFAOYSA-N	Tetradecane	1	Alkane	SPME	2.6-439.7
BGKGISCHOLIBDN-MHWRWJLKSA-N	5-(7a-Isopropenyl-4,5-dimethyl-octahydroinden-4-yl)-3-methyl-pent-2-en-1-ol	2	Diterpenoid	SPME	0-1360.3
BJQWYEJQWHSSCJ-UHFFFAOYSA-N	Heptacosane	1	Alkane	SPME	0-5.9
BOTWFXYSPFMFNR-PYDDKJGSSA-N	Phytol	1	Diterpene alcohol	SPME	4.8-1680.8
BOTWFXYSPFMFNR-PYDDKJGSSA-N	Phytol 41.52min	2	Diterpene alcohol	SPME	0-62.6
BOTWFXYSPFMFNR-PYDDKJGSSA-N	Phytol 41.03min	2	Diterpene alcohol	SPME	0-3.3
BSAIUMLZVGUGKX-BQYQJAHWSA-N	2-Nonenal	2	Aldehyde	SPME	0.4-31.8
BSLAWKTUBVGEDH-UHFFFAOYSA-N	Widdrol hydroxyether	2	Sesquiterpene	SPME	0-189.6
CBFCDTFDPHXCNY-UHFFFAOYSA-N	Icosane	1	Alkane	SPME	0-14.2
CHZUUUHGNBICAM-UHFFFAOYSA-N	3-(4,8,12-Trimethyltridecyl) furan	2	Terpenoid furan	SPME	0-111.6
CSCOHKCYDZVRMQ-ONEGZZNKSA-N	trans-p-Dimethylaminocinnamonitrile	2	Unknown	SPME	0-7.7
DCAYPVUWAIABOU-UHFFFAOYSA-N	Hexadecane	1	Alkane	SPME	6.7-159.3
DIOQZVSQGTUSAI-UHFFFAOYSA-N	Decane	1	Alkane	SPME	0-10.2
DFBIFSIVSFAGEV-UHFFFAOYSA-N	Tetracyclo[6.3.2.0(2,5).0(1,8)]tridecan-9-ol, 4,4-dimethyl-	2	Alcohol	SPME	0-250.5
DMHADBQKVWXPPM-HPKGDXISSA-N	Cembrene (Thunbergen)	2	Diterpene	SPME	0-142.7
DPNGWXJMIILTBS-UHFFFAOYSA-N	Myosmine	2	Alkaloid	SPME	0.4-274.1
DQUHDYWUEKWRLN-UHFFFAOYSA-N	Kaur-15-ene, (5α,9α,10β)-	2	Diterpene	SPME	0-16.8
DTUQWGWMVIHBKE-UHFFFAOYSA-N	Benzeneacetaldehyde	2	Aldehyde	SPME	13.1-278.1
DVWSXZIHSUZZKJ-YSTUJMKBSA-N	C18:3, methyl ester (Methyl linolenate)	2	Ester	SPME	26.1-626.3
DWUSBTCQAFWLIW-UHFFFAOYSA-N	Cyclohexanol, 1,3-dimethyl-	2	Alcohol	SPME	0-37.9
FBUKVWPVBMHYJY-UHFFFAOYSA-N	Nonanoic acid	2	Fatty acid	SPME	10-446.7
FGCUSSRGQNHZRW-UMVBOHGHSA-N	Solavetivone	2	Sesquiterpenoid	SPME	0-208.9
FGQUIQAGZLBOGL-CMDGGOBGSA-N	Nonenylsuccinic anhydride	2	Anhydride	SPME	0-455.8
FIGVVZUWCLSUEI-UHFFFAOYSA-N	Tricosane	1	Alkane	SPME	0-5.2
FIWKORYTHDYMGF-UHFFFAOYSA-N	Cyclopentane, undecyl-	2	Acyclic alkane	SPME	2-38.4
FKJSYGBGLOFDEN-UHFFFAOYSA-N	Bicyclo[4.3.0]nonane, 2,2,6,7-tetramethyl-7-hydroxy-	2	Aldehyde	SPME	0-277.8
FNAZRRHPUDJQCJ-UHFFFAOYSA-N	Henicosane	1	Alkane	SPME	0-35.8
FRMCCTDTYSRUBE-BGPZULBFSA-N	Spathulenol	2	Sesquiterpenoid	SPME	5.4-175.7
GARQDIVXKVBJFP-UHFFFAOYSA-N	p-Octylacetophenone	2	Aromatic hydrocarbon	SPME	0-0.8
GQEZCXVZFLOKMC-UHFFFAOYSA-N	Hexadecene	1	Alkene	SPME	1.4-19.4
GWAVDBGNNKXQV-UHFFFAOYSA-N	Phthalic acid, diisobutyl ester	2	Ester	SPME	1.7-82.2
GYHFUZHODSMOHU-UHFFFAOYSA-N	Nonanal	2	Aldehyde	SPME	4.5-115.4
HFPZCAJZSCWRBC-UHFFFAOYSA-N	p-Cymene	2	Monoterpene	SPME	0.3-15.8
HNZUNIKWNYHEJJ-FMIVXFBMSA-N	Dihydropseudoionone (Geranylacetone)	1	Apocarotenoid	SPME	14.8-243.2
HPDKJRSKBCPMIY-UHFFFAOYSA-N	Heptadecane, 3-methyl-	2	Alkane	SPME	4.8-62.7
HPEUJPJOZXNMSJ-UHFFFAOYSA-N	Methyl stearate	2	Ester	SPME	0.7-455.2
ICKWICRCANNIBI-UHFFFAOYSA-N	2,4-Bis(tert-butyl)phenol	2	Phenol	SPME	12.2-627.1
IGGWKHQYMAJOHK-UHFFFAOYSA-N	Manool oxide	2	Diterpenoid	SPME	0-515
IGJQUJNPMOYEJY-UHFFFAOYSA-N	2-Acetylpyrrole	2	Pyrrole	SPME	0-13.6
IIYFAKIEWZDVMP-UHFFFAOYSA-N	Tridecane	1	Alkane	SPME	0.2-49
IKYKEVDKGZYRMQ-PDBXOOCHSA-N	9,12,15-Octadecatrien-1-ol, (Z,Z,Z)-	2	Alcohol	SPME	0-594.5
ILNDSSCEZZFNGE-UHFFFAOYSA-N	Benzene, 1,3-bis(1,1-dimethylethyl)-	2	Alkene	SPME	0-178.5
IMKHDCBNRDRUEB-UHFFFAOYSA-N	Dihydroactinidiolide	2	Terpene/Benzofuran	SPME	21.4-209.3
IMKJGXCIJJXALX-SHUKQUCYSA-N	Sclareolide	2	Sesquiterpenoid	SPME	0-310.8
IRMPFYJSHJGOPE-UHFFFAOYSA-N	Olivetol	2	Resorcinols	SPME	0-17.2
IUGYQRQAERSCNH-UHFFFAOYSA-N	Pivalic acid	2	Acid	SPME	0.2-5.5
JTJZAWZRQPNBLR-UHFFFAOYSA-N	Trachylobane	2	Diterpene	SPME	0-329.9
JWXHLUIZEXNANU-UHFFFAOYSA-N	Derivative (7a-Isopropenyl-4,5-dimethyloctahydroinden-4-yl)methanol 44.6min	3	Diterpenoid	SPME	0-53.3
JWXHLUIZEXNANU-UHFFFAOYSA-N	Derivative (7a-Isopropenyl-4,5-dimethyloctahydroinden-4-yl)methanol 44.1min	3	Diterpenoid	SPME	0-116.9
KSMVZQYAVGTKIV-UHFFFAOYSA-N	Decanal	2	Aldehyde	SPME	1.5-111.6
KWOLFJPFCHCOCG-UHFFFAOYSA-N	Acetophenone	1	Ketone	SPME	6.1-194
LAEIZWJAQRGPDA-UHFFFAOYSA-N	Sclareoloxide	2	Diterpenoid	SPME	0-2253.8
LMWNGLDCJDIIBR-CMDGGOBGSA-N	Methyl-β-ionone	2	Apocarotenoid	SPME	0-176.3
LQERIDTXQFOHKA-UHFFFAOYSA-N	Nonadecane	1	Alkane	SPME	0-20.8
LWRKMRFJEUFXIB-YTXTXJHMSA-N	3,5-Octadien-2-one	2	Ketone	SPME	4-47.6
MBDOYVRWFFCFHM-SNAWJCMRSA-N	2-Hexenal	1	Aldehyde	SPME	4.9-598.1
MIJOZYYZCMBCHF-UHFFFAOYSA-N	Longipinocarvone	2	Sesquiterpene	SPME	0-199.4
MJUZIFPYYXUABG-UHFFFAOYSA-N	1,5,6,7-Tetramethyl-3-phenylbicyclo[3.2.0]hepta-2,6-diene	2	Aromatic hydrocarbon	SPME	1.2-153.2
MMSLOZQEMPDGPI-UHFFFAOYSA-N	p-Cymenene	2	Monoterpene	SPME	0-1.9
MOQGCGNUWBPGTQ-UHFFFAOYSA-N	β-Cyclocitral	1	Monoterpenoid	SPME	0.3-39
NDJKXXJCMXVBJW-UHFFFAOYSA-N	Heptadecane	1	Alkane	SPME	0-4.4
NIDGCIPAMWNKOA-UHFFFAOYSA-N	Neophytadiene	2	Diterpene	SPME	107.1-2704
NPNUFJAVOOONJE-GFUGXAQUSA-N	Caryophyllene	2	Sesquiterpene	SPME	0-42.6
NUJGJRNETVAIRJ-UHFFFAOYSA-N	Octanal	2	Aldehyde	SPME	0.8-14
NVEQFIOZRFFVFW-RGCMKSIDSA-N	Caryophyllene oxide	2	Sesquiterpene	SPME	0-149.6
ONVABDHFQKWOSV-NDLGOLERSA-N	Phyllocladene	2	Terpene	SPME	0-350.4
ONVABDHFQKWOSV-UHFFFAOYSA-N	Kaurene 43.2min	3	Diterpene	SPME	0-180.3
OREPYGSHKSWUCK-UHFFFAOYSA-N	Hexadecane, 4-methyl-	2	Alkane	SPME	0.1-29.4
PBMHTGOFWRRJFS-UHFFFAOYSA-N	Longifolenaldehyde	2	Aldehyde	SPME	0-487.6
PPJNNRNUEHDYSI-UHFFFAOYSA-N	2-Pentanone, 4-cyclohexylidene-3,3-diethyl-	2	Ketone	SPME	0-2.5
PQDRXUSSKFWCFA-CFNZNRNTSA-N	Solanone	2	Monoterpenoid	SPME	0-122.3
PQRBIQGXBVVWKU-LICLKQGHSA-N	Geranyl-α-terpinene	2	Diterpenoid	SPME	0-590.3
PSQYTAPXSHCGMF-BQYQJAHWSA-N	β-Ionone	1	Apocarotenoid	SPME	0-195.5
QCDWFXQBSFUVSP-UHFFFAOYSA-N	Arosol	2	Ether (aromatic)	SPME	1.7-693
QGBRLVONZXHAKJ-UHFFFAOYSA-N	Methyl eicosanoate	2	Ester	SPME	0-124.8
RSJKGSCJYJTIGS-UHFFFAOYSA-N	Undecane	1	Alkane	SPME	0.2-6.8
RYFOJXFXERAMLS-UHFFFAOYSA-N	Nicotyrine	2	Alkaloid	SPME	0-839
RZJRJXONCZWCBN-UHFFFAOYSA-N	Octadecane	1	Alkane	SPME	1.8-49.8
SAOJPWFHRMUCFN-UHFFFAOYSA-N	Berkheyaradulene	2	Sesquiterpene	SPME	3.6-80.2
SATICYYAWWYRAM-VNKDHWASSA-N	2,4-Heptadien-1-al	2	Aldehyde	SPME	2.8-87.6
SGQKQNUYLPAAGD-AATRIKPKSA-N	4-(1,3,3-Trimethyl-bicyclo[4.1.0]hept-2-yl)-but-3-en-2-one	2	Ketone	SPME	0-169.5
SNICXCGAKADSCV-JTQLQIEISA-N	Nicotine	1	Alkaloid	SPME	11.7-8510.9
SNRUBQQJIBEYMU-UHFFFAOYSA-N	Dodecane	1	Alkane	SPME	0.4-203.3
UIKROCXWUNQSPJ-VIFPVBQESA-N	Cotinine	2	Alkaloid	SPME	0-6.7
UXDDRFCJKNROTO-UHFFFAOYSA-N	Glycerol 1,2-diacetate	2	Ester	SPME	0-55.6
VYKLRWGPNUVKNC-AATRIKPKSA-N	3-Hydroxy-5,6-epoxy-β-ionone	2	Apocarotenoid	SPME	0-27.3
WHWDWIHXSPCOKZ-UHFFFAOYSA-N	Hexahydrofarnesyl acetone	2	Sesquiterpene	SPME	0-62.6
WPKTYXSUMZTGNP-UYRXBGFRSA-N	Benzocyclododecene, 2,3-diethyl-4α,5,6,7,8,9,10,11,12,13-decahydro-	2	Alkene	SPME	0-12.5
WPYMKLBDIGXBTP-UHFFFAOYSA-N	Benzoic acid	2	Acid	SPME	0.9-23.9
WRMNZCZEMHIOCP-UHFFFAOYSA-N	Benzeneethanol (2-phenylethanol)	2	Alcohol	SPME	0.3-330.5
WSSJONWNBBTCMG-UHFFFAOYSA-N	Homosalate	2	Salicylate	SPME	0-263.8
WVDDGKGOMKODPV-UHFFFAOYSA-N	α-Toluenol	2	Aromatic hydrocarbon	SPME	2.8-251.6
WWZKQHOCKIZLMA-UHFFFAOYSA-N	Octanoic acid	2	Acid	SPME	0.4-837.7
XIUXKAZJZFLLDQ-UHFFFAOYSA-N	Methyl pentadecanoate	2	Ester	SPME	0-13.4
XMGQYMWWDOXHJM-UHFFFAOYSA-N	Limonene	2	Monoterpene	SPME	1.6-95.7
XPCTZQVDEJYUGT-UHFFFAOYSA-N	Maltol	2	Monosaccharide	SPME	0-15.5
XSIVJVJUIXOEPW-YTOAGJIJSA-N	(E,E)-7,11,15-Trimethyl-3-methylene-hexadeca-1,6,10,14-tetraene	2	Alkene	SPME	0-641.6
XVULBTBTFGYVRC-HHUCQEJWSA-N	Sclareol 46.5min	3	Diterpenoid	SPME	0-600.4
XVULBTBTFGYVRC-HHUCQEJWSA-N	Sclareol 47.35min	3	Diterpenoid	SPME	0-335
XVULBTBTFGYVRC-HHUCQEJWSA-N	Sclareol 47.9min	3	Diterpenoid	SPME	0-158.5
XVULBTBTFGYVRC-HHUCQEJWSA-N	Sclareol 47.42min	3	Diterpenoid	SPME	0-58.6
YAPXSYXFLHDPCK-MAUDFNNOSA-N	Thunbergol	2	Diterpenoid	SPME	0-645.4
YAXFLCDQLAZOPS-UHFFFAOYSA-N	Pimara-7,15-dien-3-one	2	Terpenoid	SPME	0-406.4
YCOZIPAWZNQLMR-UHFFFAOYSA-N	Pentadecane	1	Alkane	SPME	3.2-58.9
YKNWIILGEFFOPE-UHFFFAOYSA-N	Pentacosane	2	Alkane	SPME	0-19.1
YPYMVGCVXHDWKK-UHFFFAOYSA-N	10-Methylundec-3-en-4-olide	2	Furanone	SPME	0-7.5
ZKWRFQLWFFFFRA-UHFFFAOYSA-N	2(1H)-Naphthalenone, octahydro-4a,7,7-trimethyl-, cis-	2	Sesquiterpene	SPME	0-249.4
ZLPHULOLXDKCND-UHFFFAOYSA-N	2-Butanone, 4-(2,2-dimethyl-6-methylenecyclohexyl)-	2	Ketone	SPME	0-76.9
ZNQOETZUGRUONW-UHFFFAOYSA-N	Ethanol, 1-(2-butoxyethoxy)-	2	Alcohol	SPME	7.6-135.6
ZPSJGADGUYYRKE-UHFFFAOYSA-N	Pyranone	2	Pyrone	SPME	0.2-128.1
ZTJZJYUGOJYHCU-RMKNXTFCSA-N	5,6-Epoxy-β-ionone	2	Apocarotenoid	SPME	4.4-92.5
MNNFKQAYXGEKFA-BKTGGRMESA-N	Juniperol (1,4-Methanoazulen-9-ol, decahydro-1,5,5,8a-tetramethyl-, [1R-(1α,3aβ,4α,8aβ,9S*)]-)	2	Sesquiterpene	SPME	0-114.4
FLIACVVOZYBSBS-UHFFFAOYSA-N	C16:0, methyl ester (Palmitic acid, methyl ester)	2	Ester	SPME	118.7-1038.8
GLZPCOQZEFWAFX-JXMROGBWSA-N	Geraniol	2	Diterpenoid	SPME	0-75.6
	Diterpene 42.4min 2170	3	Diterpene	SPME	0-330.8
	Diterpene 42.9min 2199	3	Diterpene	SPME	0-147.4
	Diterpene 43.4min 2229	3	Diterpene	SPME	0-82.1
	Diterpene 43.6min 2235	3	Diterpene	SPME	0-246.6
	Hydrocarbon 29.94min 1216	3	Hydrocarbon	SPME	0-128.6
	Hydrocarbon 31.6min 1648	3	Hydrocarbon	SPME	0-3.6
	Hydrocarbon 31.9min 1660	3	Hydrocarbon	SPME	0-32.4
	Hydrocarbon 32.3min 1673	3	Hydrocarbon	SPME	0-91.6
	Hydrocarbon 32.4min 1681	3	Hydrocarbon	SPME	0.8-73.9
	Hydrocarbon 32.9min 1700	3	Hydrocarbon	SPME	0-46
	Hydrocarbon 34.3min 1734	3	Hydrocarbon	SPME	0-22.6
	Hydrocarbon 45.6min 2350	3	Hydrocarbon	SPME	0-97.6
	UNK 24.70min 1140	4	Unknown	SPME	0.9-79.9
	UNK 31.99min 1247	4	Unknown	SPME	0-167.2
	UNK 33.53min 1270	4	Unknown	SPME	0-49
	UNK 35.93min 1306	4	Unknown	SPME	0-22
	UNK 40.98min 1386	4	Unknown	SPME	0-69.1
	UNK 42.45min 1411	4	Unknown	SPME	0-106.8
	UNK 46.46min 1489	4	Unknown	SPME	0-290.5
	UNK 47.18min 1504	4	Unknown	SPME	0-209.3
	UNK 48.48min 1538	4	Unknown	SPME	0-305.7
	UNK 45.5min 1470 Alkene structure	4	Alkene	SPME	0-170.6
	UNK 44.99min 1460 Alkene structure	4	Alkene	SPME	0-288.1
	UNK diterpene 41.76min 1398	3	Diterpene	SPME	0-1361.8
	UNK diterpene 41.87min 1399	3	Diterpene	SPME	0-335.9
	Hydrocarbon 20.56min 1079	3	Hydrocarbon	SPME	0-19.5
	Hydrocarbon 29.10min 1204	3	Hydrocarbon	SPME	4.7-38.4
	Hydrocarbon 29.8min 1215 double ring structure	3	Hydrocarbon	SPME	0-59.4
	Hydrocarbon 45.97min 1480 ring structure	3	Hydrocarbon	SPME	0-555.8
	Hydrocarbon 29.1min 1204 with methyl chains	3	Hydrocarbon	SPME	0-143.1
	UNK Naphthalene derivative 43.3min 1428	3	Aromatic hydrocarbon	SPME	0-117.5
	UNK Pyridoindol 28.4min 1193	3	Alkaloid	SPME	0-48.3
	UNK Terpene 45.79min 1476	3	Terpene	SPME	0-78
	UNK_1H-Pyrazole, 3-methyl- (like) 19.2min 1207	3	Unknown	SPME	0.1-4.7
	UNK 22.91min 1114	4	Unknown	SPME	0.6-49.8
AAWZDTNXLSGCEK-LNVDRNJUSA-N	Quinic acid	1	Polyol	LC-MS	893.5-32039.7
ONIBWKKTOPOVIA-UHFFFAOYSA-N	Phenylalanine	1	Amino acid	LC-MS	49.5-655.1
	UNKp_m/z 250.13_2.32min	4	Unknown	LC-MS	4.6-38453.6
XGILAAMKEQUXLS-UHFFFAOYSA-N	trans-Neochlorogenic acid	1	Phenylpropanoid	LC-MS	95-2369.5
DCXYFEDJOCDNAF-REOHCLBHSA-N	cis-Neochlorogenic acid	2	Phenylpropanoid	LC-MS	130.4-53076.4
OUYCCCASQSFEME-QMMMGPOBSA-N	Tryptophan	1	Amino acid	LC-MS	56.6-835.6
	UNK_362.15 I	4	Unknown	LC-MS	73.7-4026.9
	di-Caffeoyl quinic acid	2	Phenylpropanoid	LC-MS	49.1-1564.7
DCXYFEDJOCDNAF-REOHCLBHSA-N	cis-Neochlorogenic acid II	2	Phenylpropanoid	LC-MS	141-3960.5
KRZBCHWVBQOTNZ-RDJMKVHDSA-N	di-Caffeoyl quinic acid (3,5-di-CQA)	2	Phenylpropanoid	LC-MS	52.5-735.2
VZCYOOQTPOCHFL-UPHRSURJSA-N	trans-Chlorogenic acid	1	Phenylpropanoid	LC-MS	12332.4-212627.7
DSNCQKUYZOSARM-QVLXMGEUSA-N	Coumaroyl hexose	2	Phenylpropanoid	LC-MS	0-590.8
OXTNCQMOKLOUAM-UHFFFAOYSA-N	cis-Chlorogenic acid	2	Phenylpropanoid	LC-MS	1847.8-86462.2
	UNK_m/z 386.12 3.94min	4	Unknown	LC-MS	1225.8-29814.1
KDYFGRWQOYBRFD-UHFFFAOYSA-N	Cryptochlorogenic acid	1	Phenylpropanoid	LC-MS	587.6-13419.5
XWRHBGVVCOSNKO-LGTQLRDQSA-N	Coumaroylquinic acid (4-CoQA)	2	Phenylpropanoid	LC-MS	224.3-2475.5
QMPHZIPNNJOWQI-GDDAOPKQSA-N	Caffeoylshikimic acid	2	Phenylpropanoid	LC-MS	1.7-397.2
RAGZUCNPTLULOL-KJJWLSQTSA-N	Feruloylquinic acid (trans-5-FQA)	2	Phenylpropanoid	LC-MS	31-8267.9
	UNKp_m/z 464.22_4.51min	4	Unknown	LC-MS	0-4902.2
BMRSEYFENKXDIS-NCZKRNLISA-N	Coumaroylquinic acid (5-CoQA)	2	Phenylpropanoid	LC-MS	10-1185.1
	UNKp_m/z 464.22_4.79min	4	Unknown	LC-MS	0-3284.1
CWVRJTMFETXNAD-NXLLHMKUSA-N	Quercetin rutinoside (Rutin) II	2	Flavonoid/Flavonol	LC-MS	0-8665.1
VTMFDSJJVNQXLT-XQCMRRNBSA-N	Feruoylquinic acid (trans-4-FQA)	2	Phenylpropanoid	LC-MS	17.6-962.6
CWVRJTMFETXNAD-NXLLHMKUSA-N	Quercetin rutinoside (Rutin)	1	Flavonoid/Flavonol	LC-MS	57.1-112735.2
	UNKp_m/z 566.20_4.98min	4	Unknown	LC-MS	252.5-4461.9
	UNKp_m/z 246.10_5.18min	4	Unknown	LC-MS	3.3-2932.2
KKSDGJDHHZEWEP-SNAWJCMRSA-N	UNK_Quercetin malonyl glucoside	2	Flavonoid/Flavonol	LC-MS	0-758.7
GYFFKZTYYAFCTR-AVXJPILUSA-N	Kaempferol-rutinoside	1	Flavonoid/Flavonol	LC-MS	10.2-12494.5
KKSDGJDHHZEWEP-SNAWJCMRSA-N	UNK_Quercetin malonyl glucosideII	2	Flavonoid/Flavonol	LC-MS	9.2-433.3
	UNK_Coumaryl-hexose malic acid I	2	Phenylpropanoid	LC-MS	0-565.2
	Chlorogenic acid glycoside II	2	Phenylpropanoid	LC-MS	1.3-876.6
	Quercetin hexose malic acid	2	Flavonoid/Flavonol	LC-MS	33.7-1633.6
GYFFKZTYYAFCTR-AVXJPILUSA-N	Kaempferol-rutinosideII	2	Flavonoid/Flavonol	LC-MS	10.8-530.2
DUDGAPSRYCQPBG-UFFNRZRYSA-N	UNK_Sinapoyl malate	2	Phenylpropanoid	LC-MS	2.9-416.2
	Chlorogenic acid glycoside III	2	Phenylpropanoid	LC-MS	5-9436.2
	UNK_Caffeoyl sinapoyl quinic acid	2	Phenylpropanoid	LC-MS	0-561
KPGXRSRHYNQIFN-UHFFFAOYSA-N	Feruloyl-malate	2	Phenylpropanoid	LC-MS	0-332.8
AVXURJPOCDRRFD-UHFFFAOYSA-N	Ferulic acid	1	Phenylpropanoid	LC-MS	44-3726
DAUAQNGYDSHRET-UHFFFAOYSA-N	Veratric acid	1	Benzoic acid	LC-MS	0-254.3
