# Supplementary material for: The chemotype core collection of genus Nicotiana
Source: Plant J. 2022 Apr 7;110(5):1516–28. doi: 10.1111/tpj.15745 (PMC9321557; doi:10.1111/tpj.15745)
Supplement: Supplementary file 2 — Table S2 Metabolite profiling of a Nicotiana diversity panel. [file TPJ-110-1516-s003.xlsx]

## Sheet: Average values
Metabolite	Platform	B MN	B WA	Blab	BNWA	BQLD	BRA4	GLAU	N38	N406	N407	N419	N44	N444	N476	N479	N506	N507	N521	N528	N6	RUST	TAB
Quinic acid	LC-MS	13261.3	1391.52	8590.15	894.048	893.499	5865.71	11843.9	1283.89	18509	32039.7	1779.74	7022.69	2427.62	1162.85	9245.08	3502.91	7908.18	24417.6	1206.46	10184.4	1004.52	2038.39
Phenylalanine	LC-MS	254.101	197.698	49.509	140.614	249.722	95.3077	655.084	353.972	375.452	289.741	209.478	311.43	416.372	112.663	149.749	224.71	483.187	234.471	111.915	187.542	115.329	315.639
UNKp_m/z 250.13_2.32min	LC-MS	1375.25	94.141	1389.24	2721.59	363.594	5834.54	6426.74	361.506	38453.6	22833.7	43.2954	864.323	3652.11	52.6711	9901.88	7199.52	31.082	7135.18	77.812	339.331	4.64686	49.1157
trans-Neochlorogenic acid	LC-MS	496.005	1501.7	904.273	1449.06	953.17	625.98	1741.7	425.481	152.832	346.155	212.935	128.9	2214.82	303.245	1449.35	94.9692	216.431	1596.48	647.248	2326.42	2369.46	2202.52
cis-Neochlorogenic acid	LC-MS	8726.41	26143.8	13576.1	25392.1	18438.9	10349.6	47051.1	364.635	4486.35	284.72	3741.84	709.226	52140.5	892.578	1143.46	862.313	2908.53	3253.05	130.408	41636.5	37823.5	53076.4
Tryptophan	LC-MS	184.479	63.1254	101.045	56.5744	66.4452	68.2556	318.937	703.113	657.835	217	575.246	199.42	123.027	156.632	269.376	189.926	449.39	242.061	221.246	166.869	835.57	558.947
UNK_362.15 I	LC-MS	223.772	1252.33	709.389	1097.02	1188.3	648.391	719.086	744.368	327.144	233.66	204.744	895.216	1109.31	501.761	468.247	543.769	1267.03	500.85	372.494	73.7091	4026.91	159.352
di-Caffeoyl quinic acid	LC-MS	57.5418	57.2501	284.041	49.0559	85.5278	87.2379	630.958	651.029	480.188	173.74	188.425	72.5112	222.227	193.182	1350.31	361.883	1564.65	297.497	215.578	219.3	471.117	223.684
cis-Neochlorogenic acid II	LC-MS	1729.77	2095.98	2192.73	1650.94	2434.94	1503.62	3094.14	530.696	214.758	140.978	3960.52	3069.66	2493.42	2557.32	345.951	196.65	762.434	3493.51	839.108	1748.15	1259.79	2656.93
di-Caffeoyl quinic acid (3,5-di-CQA)	LC-MS	81.0116	74.8519	269.246	76.3574	111.792	114.047	399.562	296.543	210.452	52.4679	178.558	67.0145	166.816	57.1339	304.483	133.602	735.18	56.886	61.4214	203.614	337.447	163.613
trans-Chlorogenic acid	LC-MS	30179.1	27481.3	46937.9	23575	48378.6	34402.4	54154.7	58070.8	19085.8	12332.4	68164.2	45038.4	59698.6	151873	129354	42986.7	33267.4	154294	212628	35869.2	45607.2	72915.5
Coumaroyl hexose	LC-MS	14.9051	10.4025	66.0808	6.06377	13.6931	7.26729	201.176	82.4827	590.848	21.6208	29.1443	0.935136	47.1111	3.06512	11.9334	0	62.6995	33.0441	10.6392	13.5606	128.499	62.2629
cis-Chlorogenic acid	LC-MS	34184.8	38941.3	43488.6	29941.9	65162.8	37228.5	54378	1847.83	5644.19	11115.4	86462.2	58702.8	58968.4	34097.2	8725.99	2276.74	19433.2	65886.4	7004.79	34390.9	23665.5	61297.9
UNK_m/z 386.12 3.94min	LC-MS	1811.11	6953.18	8647.01	3440.33	6342.72	4543.02	14257.8	13130.5	29814.1	17822.9	6789.97	1225.82	10276.9	2022.67	16107.9	13239.9	23054.5	9112.1	1384.29	1914.92	12435.8	7727.86
Cryptochlorogenic acid	LC-MS	2880.08	2990.83	4015.08	2515.3	3862.51	2857.87	3201.24	7181.32	1235.09	587.58	6429.94	5191.91	5377.01	11077.6	4551.7	3218.32	2298.05	11155.5	13419.5	3635.27	4738.39	6488.45
Coumaroylquinic acid (4-CoQA)	LC-MS	255.831	273.23	275.498	460.717	368.237	224.302	507.712	1291.17	502.717	569.891	756.441	334.959	772.776	1836.79	366.772	344.463	2475.49	1208.73	2390.15	409.59	465.9	987.578
Caffeoylshikimic acid	LC-MS	58.7406	80.8674	117.996	77.2402	53.3374	71.1479	31.1771	1.71574	49.2914	96.1743	42.2614	109.239	19.9306	8.14911	74.6997	10.2822	397.172	293.517	96.0638	94.1274	13.9049	65.9899
Feruloylquinic acid (trans-5-FQA)	LC-MS	85.6081	114.603	51.5741	168.712	130.087	38.4254	2719.12	162.167	540.568	293.377	1770.48	491.469	608.086	3556.6	392.847	30.9709	291.081	1132.66	8267.9	274.205	91.8125	223.998
UNKp_m/z 464.22_4.51min	LC-MS	1612.94	196.446	1925.25	4902.19	484.362	2058.13	296.26	110.974	950.014	975.665	0	86.4346	91.2028	138.263	680.572	210.925	257.973	70.1578	73.1923	9.9466	33.1478	19.861
Coumaroylquinic acid (5-CoQA)	LC-MS	81.9767	96.7435	48.8099	164.234	135.226	47.4383	68.2171	150.172	110.059	9.9953	216.445	94.361	272.749	535.198	25.8185	106.952	1185.1	293.968	472.926	66.2079	131.716	259.347
UNKp_m/z 464.22_4.79min	LC-MS	844.706	197.672	1302.72	3284.13	407.576	1406.53	291.991	86.3532	951.579	902.317	0	101.434	95.9245	151.223	663.679	91.7222	146.775	45.8116	76.9217	11.0605	74.7937	12.1411
Quercetin rutinoside (Rutin) II	LC-MS	0	4.84926	13.098	2.38596	6.16843	0	0	543.845	47.5979	18.8075	1238.95	12.473	182.363	4731.32	0	56.7866	19.1653	164.731	8665.06	1.82948	108.046	7.64591
Feruoylquinic acid (trans-4-FQA)	LC-MS	33.5607	30.4564	37.7312	44.4196	34.36	17.6109	216.976	162.157	79.7819	21.6931	501.514	136.437	140.031	627.729	195.373	37.1793	112.427	217.347	962.565	69.1829	70.6471	65.948
Quercetin rutinoside (Rutin)	LC-MS	230.729	336.679	99.6758	617.234	803.841	57.1245	112735	34754.5	3155.02	4525.17	189.705	909.44	46124.9	133.569	7833.84	2373.25	628.225	1379.66	495.323	1118.44	32276.5	7226.65
UNKp_m/z 566.20_4.98min	LC-MS	4461.93	1923.19	4360.18	2467.73	1937.9	3613.63	928.765	1832.08	1629.38	2014.38	1413.87	1210.9	2497.99	821.626	1154.02	1403.79	1361.76	805.354	1973.51	252.452	2053.94	2780.77
UNKp_m/z 246.10_5.18min	LC-MS	1244.4	295.659	2932.21	1204.79	961.234	345.392	6.54818	1371.65	601.029	196.241	143.145	3.27736	59.1228	326.582	806.884	11.9134	4.76199	283.664	109.713	7.13763	262.791	10.8916
UNK_Quercetin malonyl glucoside	LC-MS	29.8516	14.8225	84.9668	21.1072	22.182	34.1904	59.4316	263.795	662.994	646.072	77.1976	37.1026	60.8963	0	435.684	222.231	758.717	25.8625	18.0878	34.8231	41.6893	30.7199
Kaempferol-rutinoside	LC-MS	287.901	391.709	286.092	682.569	566.916	242.178	12494.5	1344.14	4414.78	1612.11	47.9315	101.601	3583.2	40.1731	1511.7	44.5276	15.5528	859.053	10.2265	1065.88	1715.16	2879.46
UNK_Quercetin malonyl glucosideII	LC-MS	59.4237	9.18488	89.0503	56.331	24.1778	90.3827	47.2031	126.585	140.262	433.271	82.503	34.7234	93.1326	50.7356	295.705	231.677	388.818	32.3332	37.5184	13.8578	42.4214	20.589
UNK_Coumaryl-hexose malic acid I	LC-MS	107.111	20.1279	565.15	163.755	19.4508	253.912	0	0.816501	0	0	1.70682	23.7069	2.29895	11.9589	2.6568	3.49822	12.359	0.698355	8.70604	0	3.88043	0
Chlorogenic acid glycoside II	LC-MS	44.5777	91.6552	59.916	77.0421	104.513	36.4608	647.72	64.8583	33.2482	7.55478	152.419	146.512	312.414	24.345	63.8848	876.609	128.573	50.0695	1.31638	160.15	86.7554	438.053
Quercetin hexose malic acid	LC-MS	161.668	37.141	819.117	334.471	98.888	682.072	43.5032	542.103	401.133	374.2	185.965	145.989	289.831	178.369	642.992	1633.57	295.1	69.3389	170.701	33.6583	307.746	60.5508
Kaempferol-rutinosideII	LC-MS	250.969	107.38	112.438	207.076	138.843	102.743	69.9146	300.719	55.8506	21.0111	380.291	44.5246	15.9332	74.0883	10.8436	18.1111	13.1013	21.0782	11.2901	530.217	24.4215	47.6848
UNK_Sinapoyl malate	LC-MS	15.1319	24.9102	37.8596	65.4542	20.2492	27.4259	36.4618	71.1041	162.222	6.20594	107.73	69.3027	4.89339	125.813	188.839	14.4543	173.969	72.3159	118.843	2.89095	416.25	165.442
Chlorogenic acid glycoside III	LC-MS	154.168	434.834	78.2809	338.468	397.661	68.2146	1894.83	1887.85	94.2679	9.04612	48.0915	12.8784	1381.54	23.6845	220.83	9436.24	790.116	442.356	4.98334	2126.8	455.524	2755.41
UNK_Caffeoyl sinapoyl quinic acid	LC-MS	15.8895	41.0371	16.0496	36.022	41.3149	9.54297	161.357	138.286	6.57398	0	12.8638	10.5516	116.222	1.30745	14.2151	561.006	69.3003	29.7397	0	179.695	39.2449	237.637
Feruloyl-malate	LC-MS	18.2505	60.0793	332.842	89.2445	89.7059	140.95	0	0	0	0	0	0	7.54102	28.0294	0	21.706	9.97507	0	25.821	11.5781	118.568	65.4335
Ferulic acid	LC-MS	183.209	153.246	152.671	80.6175	185.605	113.331	353.254	43.952	1415.1	245.111	479.536	346.129	71.2671	1219.74	1535.82	110.929	3725.96	323.433	1813.52	361.84	300.308	179.015
Veratric acid	LC-MS	26.3131	40.3096	34.4537	19.7201	74.8456	22.0489	0	0	0	0	0	0	67.3397	119.85	0	254.258	10.6465	0	28.0904	57.7833	46.8002	239.06
4-Hydroxy Proline	GC-MS	6.38463	0	3.6945	0	0	5.35852	28.8608	0	0	0	0	6.25043	0	0	11.9578	0	0	6.90458	0	0	5.79847	0
Adenine	GC-MS	9.82282	78.7847	10.3987	47.2187	97.0493	14.8796	66.2276	52.4685	142.554	83.675	22.2698	131.477	93.8234	17.105	70.6346	92.6104	17.1133	8.6953	17.7128	14.0557	28.0999	48.2443
Alanine	GC-MS	505.846	490.232	62.7776	1079.67	640.543	183.656	369.607	180.501	226.231	380.733	142.095	866.233	370.828	88.6983	309.184	187.556	183.609	288.148	110.774	230.018	184.961	361.63
Ascorbic acid	GC-MS	418.501	479.024	520.2	515.804	502.627	299.618	198.824	468.615	31.4403	55.7866	127.326	142.683	371.688	136.435	32.2714	18.2424	111.366	266.097	134.625	40.8815	610.752	148.676
Asparagine	GC-MS	0	0	0	0	0	0	0	132.303	161.243	434.011	0	39.4638	0	0	349.314	0	74.0489	0	0	0	0	0
Aspartic acid	GC-MS	1012.11	1052.38	313.178	1291.59	896.005	627.306	851.035	430.155	1553.24	2074.84	174.898	846.42	445.537	133.576	1609.94	182.959	937.23	732.521	112.291	661.518	249.245	594.6
β-Alanine	GC-MS	0	0	0	0	0	0	0	0	30.0609	9.69098	0	0	0	0	9.86593	0	0	49.4496	0	14.4453	9.02041	0
Cadaverine	GC-MS	53.779	17.804	220.154	221.325	87.6194	263.3	0	0	0	0	135.09	5.30572	15.3299	10.3586	0	0	54.6059	11.3176	24.7177	0	0	0
cis-Aconitic acid	GC-MS	0	0	0	0	0	0	27.2902	0	0	0	0	13.5635	0	0	13.2243	36.9368	41.3322	0	50.5374	0	36.7075	0
Citramalic acid	GC-MS	42.6617	38.767	76.1912	0	58.7271	0	0	62.5538	0	0	189.302	0	47.1517	22.6114	0	131.469	33.2122	0	17.3669	0	22.8949	66.6888
Citric acid	GC-MS	117.964	337.324	130.433	324.416	1012.27	122.621	1152.55	1273.33	1338.92	818.824	965.319	1076.9	1688.18	888.891	1335.15	2348.43	2975.77	861.601	1907.85	892.36	2137.15	975.551
Citrulline	GC-MS	0	0	0	0	0	0	117.799	61.6947	45.4373	104.387	0	79.8055	45.3846	0	98.7988	33.5235	71.8587	53.5973	0	0	0	66.6254
Citrulline or Ornithine	GC-MS	0	0	0	0	0	0	78.4014	0	77.5223	83.8015	0	0	0	0	56.6524	0	53.1184	0	0	0	0	0
Disaccharide 31.7min 3107	GC-MS	0	360.359	76.1672	0	174.196	0	1199.46	141.176	341.667	0	95.8676	0	451.211	180.756	33.6893	28.3471	408.986	55.4638	174.209	81.0865	37.0857	0
Erythritol/Threitol	GC-MS	0	144.336	263.716	132.93	278.397	143.394	248.195	264.079	19.0434	0	136.893	90.265	346.522	0	73.4283	82.7556	78.4306	149.744	0	49.681	76.0388	41.2785
Erythronic acid/Threonic acid	GC-MS	9235.57	1407.94	421.412	2817.89	866.571	443.482	363.716	164.162	15153.6	10844.4	1769.43	301.024	879.747	219.209	6219.11	134.444	1642.83	4656.89	295.185	16229.5	591.881	11724.9
Ethanolamine	GC-MS	287.646	266.26	196.875	320.973	404.091	236.571	272.503	115.895	189.552	88.7038	146.677	388.491	253.098	141.824	121.729	140.423	194.589	217.992	162.306	242.238	142.827	261.293
Fructofuranose	GC-MS	382.236	0	2906.83	0	0	0	0	46650.7	14203	1903.21	959.109	6505.89	5680.27	956.406	1842.01	111.005	3539.37	1222.08	599.028	2055.6	3713.22	319.355
Fructose	GC-MS	26809.6	44160.9	79680.9	22964.6	34503.8	50627.6	16414.7	71027.7	22790	22330.7	47693.1	78502.1	31673	77033.3	17085.1	7244.11	19604.3	63043	56549.8	36981.8	25226	35423.6
Fumaric acid	GC-MS	1576.66	1740.44	972.815	1089.09	1233.55	788.636	605.509	1161.15	358.947	402.043	2180.86	984.182	1299.01	2674.96	427.116	744.779	700.314	1318.14	2210.06	748.323	1629.12	1377.36
GABA	GC-MS	1037.74	1104.96	98.5319	1147.33	2052.49	233.014	2074.64	1097.15	1698.67	1458.64	687.477	952.248	1452.48	162.044	1490.37	1692.34	1994.01	644.033	161.918	1328.83	510.673	2167.91
Galactaric acid	GC-MS	0	0	0	0	0	0	18.5535	43.4413	26.01	36.0419	0	12.5112	0	0	24.6867	40.7091	35.4589	0	0	0	0	0
Galactinol	GC-MS	104.114	77.0987	137.053	197.763	199.004	168.97	239.395	128.181	239.979	152.223	137.228	404.759	0	209.505	721.4	71.3235	126.408	123.004	111.199	193.36	102.372	220.267
Galactopyranose	GC-MS	1361.59	0	889.057	130.453	0	0	0	122965	7847.04	1972.86	987.303	1469.39	4915.28	836.587	905.876	225.998	13356.3	817.344	840.275	3554.73	5085.2	427.892
Galactose	GC-MS	41856.9	17520.4	53069.7	248.952	15161.1	26244.9	1103.96	10602.9	110.217	18929.7	36217.9	78152.7	662.818	46653.6	9270.86	122.809	25217	18261.8	20622.2	34105.7	25837	43876.3
Galacturonic acid	GC-MS	28.2887	10.822	12.6045	0	13.2183	6.67806	0	15.7949	24.2924	25.1936	10.4437	89.325	17.141	0	6.97957	13.9953	14.1289	43.0994	0	57.5588	79.9767	37.6982
Gluconic acid	GC-MS	540.206	80.4463	112.979	0	110.798	58.3904	67.7313	0	504.163	370.143	270.87	210.416	44.6285	73.6637	485.439	110.592	197.983	88.0269	260.433	1316.85	98.7794	170.074
Glucopyranose	GC-MS	2945.85	166.984	2025.32	163.276	0	200.083	0	107788	16008.4	3797.23	1570.06	1146.7	9722.58	1672.05	2905.96	547.313	9192.01	2043.09	1133.65	8745.63	6677.77	744.34
Glucuronic acid	GC-MS	0	0	0	0	0	0	0	0	40.6223	29.0415	0	128.672	0	0	0	23.6504	0	156.841	0	76.4496	129.525	0
Glucose	GC-MS	80992.4	30399.9	62686.2	28986.7	26056.4	33343.4	3691.34	42742.5	11279.1	10955.3	22580.1	32803.6	14303	55163.3	5764.8	3164.6	13964.6	25901.5	52868.8	39729.4	41400.7	34659.1
Glutamic acid	GC-MS	52.0892	31.8203	13.3454	68.028	29.8822	23.4922	120.552	191.876	92.4282	156.662	63.2079	70.9408	49.9548	49.4124	145.385	31.4285	51.6081	87.9673	27.5698	33.6416	60.3609	109.269
Glutamine	GC-MS	1069.96	626.486	164.99	528.303	541.308	281.716	915.82	464.812	472.249	1175.18	133.647	931.464	210.541	75.9981	1565.36	233.6	406.386	477.253	127.159	355.803	379.666	695.454
Glyceric acid	GC-MS	9100.96	1507.6	2506.15	929.761	2268.71	1689.69	1075.42	2768.34	1013.81	1655.7	1049.97	647.473	4225.49	1504.47	837.652	628.083	1672.66	3701.75	1542.5	11933.8	720.437	8178.25
Glycerol	GC-MS	4610.99	6357.27	4447.13	1766.43	3590.73	3205.37	12942.1	16064.5	13886.1	32744.5	4005.95	4569.52	5476.06	4723.37	28418.9	9648.29	16087.4	6708.14	4502.06	10932.3	6662.29	7582.6
Glycerol sugar 24.6min 2344	GC-MS	42.3041	1053.11	173.923	1357.04	1746.47	115.129	2689.26	1537.91	110.39	688.068	828.026	972.204	2024.15	1051.04	1383.84	1102.61	905.388	574.748	582.185	475.098	707.499	1521.85
Glycerol-3-phosphate	GC-MS	0	0	0	0	0	0	0	78.2801	126.569	61.1797	0	0	0	0	101.713	0	53.5409	0	0	0	0	0
Glycerolgalactose	GC-MS	173.23	824.383	49.3272	73.3199	1795.98	57.8733	752.42	81.4695	305.882	13.8655	116.554	111.508	1688.48	43.2294	10.921	1044.12	699.98	20.4766	60.9929	80.3082	33.2345	44.7607
Glycine	GC-MS	139.752	88.3323	21.1047	379.501	192.121	43.7171	164.322	120.131	68.6495	226.568	24.7872	291.183	108.464	45.0947	80.593	29.6805	108.524	108.326	97.1402	55.0427	27.2073	81.4941
Guanine	GC-MS	0	8.10073	0	0	0	0	0	0	240.331	3.03198	0	0	0	0	8.67308	33.6893	135.748	0	0	0	0	0
Isoleucine	GC-MS	68.8306	109.135	40.5753	134.489	131.137	43.5766	115.824	294.629	105.749	24.784	67.9913	168.439	136.43	36.1327	26.8446	105.28	90.4816	56.0066	27.2668	67.3725	52.2007	421.552
Itaconic acid	GC-MS	0	67.3604	0	0	67.4263	0	54.9545	54.3587	52.7029	33.5139	43.0017	53.8538	58.8012	39.8335	39.7957	67.6066	56.8018	56.9177	80.1141	58.2369	68.661	50.8192
Lactic acid	GC-MS	44.468	77.1529	57.5857	293.772	140.707	111.783	51.2059	57.6509	44.7951	34.136	74.6936	71.6535	61.0283	47.8683	22.6141	39.4523	34.7925	51.41	47.6791	23.6855	33.1374	107.996
Lysine	GC-MS	98.8168	168.798	0	74.8862	116.883	18.2915	526.313	327.226	378.028	107.957	91.4524	80.6118	214.294	0	228.108	153.839	554.233	34.8349	16.7161	45.985	41.3594	264.494
Maleic acid	GC-MS	1996.94	1513.78	990.246	997.79	1215.49	830.304	566.617	1432.1	453.154	457.2	3089.14	946.934	1295.32	3424.71	492.713	869.244	745.698	1563.3	2153	770.952	2115.95	1460.17
Malic acid	GC-MS	36274.2	15555.5	11208.9	9473.75	14385	10842.5	3590.89	32251.8	5649.67	5478.8	52084.6	9142.68	28444.3	46538.4	11189.1	16129	25948.9	29672	38308.1	15663.2	39122.9	18674.1
Mannose	GC-MS	148816	58814.6	116381	97704.4	44509.7	85032.2	15523.3	137457	21028.8	32757.1	54441.4	80809.1	38431.8	110901	17723.8	12251.1	43078.9	62188.1	80867.1	92931.8	68875.4	67149.3
Inositol(-myo)	GC-MS	64379.8	56872.1	104797	50306.8	49167.5	62380.1	42057.6	110680	59295.1	49067.5	61578.6	37879.6	40387.7	53448.2	51910.6	17221.6	36626.5	42470.2	36401	16878.6	46684.5	70671.4
Disaccharide 26.4min 2510	GC-MS	0	0	0	0	0	0	0	79.6287	7985.47	1824.08	450.017	0	104.023	0	2026.88	42.9511	3214.91	0	0	0	536.302	323.448
Phenylalanine_GCMS	GC-MS	125.587	256.811	61.2057	167.668	232.118	70.4081	474.612	227.666	341.547	189.275	126.816	268.245	196.213	59.453	66.1346	110.923	235.405	125.545	67.8866	89.7778	111.66	356.407
Phenylethanolamine	GC-MS	136.133	0	0	0	0	0	0	0	4606.29	1776.06	0	0	176.273	0	733.64	0	172.87	129.018	0	421.586	0	373.973
Phosphate	GC-MS	41.9531	49.1912	19.3817	0	51.9112	29.7569	57.2796	130.46	212.804	195.332	44.7443	95.6608	123.678	99.9902	155.995	50.039	76.3129	177.213	100.728	59.597	100.867	92.3811
Pregnane	GC-MS	57615.3	11388.3	21376.7	14792.2	11491.7	21989.7	26764.8	3728.12	9339.67	20782.4	6548.86	36463.3	7586.79	5720.45	4379.06	5869.51	8842.74	46991.2	6537.16	20032.9	9558.2	14803.3
Proline	GC-MS	5389.32	1289.99	1585.98	2306.53	1225.75	1451.23	3783.37	2578.2	3984.15	5055.32	518.207	1796.88	105.897	107.108	5913.69	493.889	4928.8	1124.49	60.1006	401.129	492.718	1233.63
Putrescine	GC-MS	74.2289	86.8275	167.517	473.091	110.534	258.914	375.154	736.638	1616.92	311.797	63.8045	134.563	321.392	86.1609	104.603	103.765	164.224	169.816	32.1209	215.409	87.4102	336.294
Pyrazine	GC-MS	77.6236	70.9373	0	0	123.965	37.519	386.854	306.189	244.825	870.454	42.1098	259.913	39.4547	0	589.021	163.771	132.967	181.171	0	115.615	92.8049	0
Pyroglutamic acid	GC-MS	1567.43	1212.27	730.169	1469.62	1180.77	856.655	2565.92	2268.45	2595.99	4401.89	1361.26	2279.57	1519.07	997.21	3648.58	1427.28	1740.09	1726.23	1149.77	1600.77	1645.56	2258.51
Rhamnose	GC-MS	0	75.0335	105.207	0	136.57	73.1136	112.771	0	54.3958	47.1464	73.4984	69.2202	117.776	0	62.3256	0	53.7472	0	0	37.5002	50.0584	0
Ribose	GC-MS	177.463	425.035	293.107	297.001	624.975	238.998	314.501	2432.68	519.21	345.626	177.951	1194.67	509.393	172.072	229.676	523.33	233.879	201.313	121.038	123.382	191.63	386.94
Serine	GC-MS	1915.44	1878.87	202.03	4110.86	2199.92	494.813	4071.3	2323.92	1285.43	3940.76	390.328	4865.03	1898.72	780.026	1066.48	1005.14	548.773	1012.1	840.047	824.473	735.232	3039.98
Shikimic acid	GC-MS	555.047	423.587	576.524	959.286	319.202	528.3	130.035	195.192	129.06	114.963	620.013	603.33	328.483	0	110.556	254.893	274.534	966.107	259.219	198.478	147.387	664.353
Spermidine	GC-MS	13.2577	79.8268	61.2534	183.771	134.541	52.808	68.566	128.135	24.6294	9.9779	72.0024	103.029	113.917	127.604	0	27.9334	12.408	65.7342	61.4444	32.5434	24.6749	147.94
Sterol/Steroid	GC-MS	0	0	0	0	0	0	0	0	0	0	0	0	0	0	0	0	0	0	0	1329.04	0	632.954
Succinic acid	GC-MS	0	0	0	0	0	0	0	0	0	0	0	0	0	0	0	409.056	0	0	0	0	378.166	0
Sucrose	GC-MS	74783.3	89167.2	122467	321858	141633	125002	69926.2	78530.8	55129.1	48232.8	71634	82726.8	113572	85441.5	54709.4	33857.5	42501.9	61174.4	78374.1	58376.9	61647.1	84291.8
Threonine	GC-MS	711.027	805.652	222.505	1489.17	920.111	378.711	1111.64	767.464	909.715	1151.87	260.942	936.169	767.227	154.801	928.495	399.188	544.107	226.226	116.571	367.322	257.028	1257.89
Thymine	GC-MS	27.2515	58.7081	22.5303	74.0518	52.1947	33.8096	59.4997	17.0988	6.28848	6.68804	11.325	22.1201	46.4074	13.5331	8.12201	4.38527	5.75779	13.8949	6.99731	7.54135	13.4573	98.5403
trans-Caffeic acid	GC-MS	1056.67	1305.48	1531.82	1602.09	1433.83	1360.22	1008.05	1332.54	634.795	584.527	968.497	1051.09	979.782	1770.35	691.41	636.916	583.966	1484.42	2066.37	761.279	1013.94	1452.65
Trehalose	GC-MS	46.8325	135.563	17.1757	37.9537	149.971	179.124	47.3544	0	98.2898	17.6627	18.3454	47.6202	0	73.3806	22.5447	0	88.4201	20.7839	145.812	39.1742	84.0138	54.3291
Tyrosine	GC-MS	40.9232	212.112	0	71.4768	111.459	45.0487	73.0215	359.408	266.151	47.0321	274.427	44.2852	288.055	45.8984	0	52.1221	0	0	0	26.7407	24.9343	92.6763
UNKp_26.6min 2533	GC-MS	107.145	221.568	306.594	394.685	408.147	175.118	210.798	218.214	132.725	104.397	231.485	411.328	312.18	226.66	110.479	128.05	138.756	168.442	214.489	154.85	195.889	165.881
UNKp_Cas 11.8min 1369	GC-MS	219.983	162.319	0	192.585	150.053	0	0	62.6631	102.21	273.186	55.2999	0	177.347	87.759	40.2408	27.5022	39.9967	177.498	113.32	113.77	79.203	159.009
UNKp_Cas 24.8min RI2358	GC-MS	29.9345	77.11	143.224	0	195.099	42.2744	426.539	376.824	382.098	589.111	148.697	86.7409	118.885	272.458	630.338	99.3794	197.433	316.422	122.735	100.544	141.01	174.288
UNKp_Cas Sugar 18.7min	GC-MS	842.105	0	0	0	0	0	0	2700.32	1561.98	281.571	378.292	271.376	1511.73	597.237	157.905	34.9565	919.84	740.108	521.007	1766.8	902.202	172.012
UNKp_Cas Sugar 21.9min	GC-MS	1129.28	3132.73	4903.31	4198.13	5346.03	4127.45	4859.26	2618.04	479.684	225.023	2149.11	2317.99	3347.2	2600.37	221.656	3226.9	2760.36	1507.53	1653.34	1221.35	2215.66	1488.3
UNKp_Cas Sugar 22.7min	GC-MS	65.1411	284.691	436.458	330.899	484.507	347.157	393.323	707.499	336.899	183.688	139.968	388.126	516.075	183.289	539.396	51.1318	302.764	163.39	122.15	124.018	245.861	401.669
UNKp_Cas Sugar 26.5min	GC-MS	0	94.2709	0	122.015	157.511	0	4303.44	513.224	0	0	0	539.995	678.23	0	0	59.6976	0	63.08	0	0	581.907	668.078
UNKp_Cas Sugar acid 17.4min	GC-MS	116.017	57.2305	103.329	172.747	67.2483	43.2622	199.046	49.6284	171.323	140.74	133.259	80.0807	303.42	0	154.431	0	105.078	83.8749	0	99.7911	37.6471	271.033
UNKp_Cas Sugar alcohol 15.4min	GC-MS	268.937	145.972	147.855	275.383	204.131	135.194	26.6242	93.0856	78.5835	55.9083	71.4448	138.828	68.1401	159.226	23.5949	27.6836	60.0398	93.3455	103.469	113.414	142.049	166.086
UNKp_Cas Sugar alcohol 16.7min	GC-MS	144.311	328.523	348.001	550.713	566.185	311.838	552.359	316.453	20.2002	146.005	239.365	348.125	650.334	129.732	173.179	364.266	173.187	117.736	76.4192	119.188	158.919	355.718
UNKp_Cas Sugar alcohol 16.98min	GC-MS	127.261	70.9619	156.897	127.365	96.1054	88.1319	143.785	183.82	28.3318	108.192	120.248	99.3316	112.511	735.984	133.196	60.1245	76.3405	99.2963	78.2846	121.782	112.641	119.328
UNKp_Cas Sugar alcohol 17.1min	GC-MS	273.043	391.706	458.817	532.798	606.399	487.881	319.147	392.145	55.3366	247.124	259.141	303.204	293.999	356.792	275.708	261.521	110.014	292.726	242.71	147.989	230.286	297.15
UNKp_Cas Sugar alcohol 19.8min	GC-MS	83.4896	176.252	148.385	376.938	300.086	150.512	308.656	188.594	31.5336	39.1483	78.6124	217.592	242.741	40.061	152.09	46.0858	130.124	55.9981	41.374	33.2893	131.804	133.897
UNKp_Cas Sugarfuranose 17.6min	GC-MS	1241.11	867.671	1809.8	1221.34	833.844	1143.6	1173.25	2320.58	765.177	733.016	872.746	926.717	887.735	1440.53	843.918	543.623	972.91	906.242	893.157	1479.38	1377.49	1755.03
UNKp_Ntb 17.70min 1763	GC-MS	636.965	714.913	880.534	1660.33	1279	718.252	926.954	2536.75	205.614	253.98	386.631	1220.65	517.633	1318.55	241.724	113.453	48.4671	1061.33	2019.26	162.782	262.777	1467.75
UNKp_Ntb Sugar 20.3min	GC-MS	0	200.081	0	0	424.086	311.699	987.311	293.863	895.024	406.943	487.673	395.579	1361.44	0	1922.78	449.678	632.438	0	0	346.761	215.227	1431.46
UNKp_Ntb Sugar 20.3min 1963	GC-MS	0	0	0	0	0	0	1396.76	0	0	0	0	0	0	0	1709.69	0	622.435	0	0	0	0	3126.84
Uracil	GC-MS	27.5522	40.4274	26.6155	49.9108	46.2808	32.2117	19.1408	20.974	13.2188	26.2913	20.5558	29.3293	31.0157	16.541	12.3304	18.5161	11.7064	15.9835	27.4597	20.445	17.9361	45.8745
Valine	GC-MS	153.845	156.79	35.9215	223.719	191.458	72.1843	139.561	261.649	112.7	57.0837	108.982	274.022	153.828	53.5355	97.5691	85.0534	107.659	73.8766	36.182	84.2311	59.3626	418.993
Xylose	GC-MS	408.134	408.611	278.594	564.199	360.483	346.851	174.812	956.606	92.5337	251.365	588.726	586.81	744.173	576.962	0	98.2082	116.865	430.978	343.29	431.446	282.091	541.447
11b-Hydroxyandrosterone	GC-MS	0	0	0	0	0	0	0	0	0	218.022	0	0	0	0	119.215	0	0	0	0	0	0	0
17-Methyltestosterone	GC-MS	0	0	0	0	0	0	37.9102	0	9.13691	1283.53	0	0	9.92693	0	762.484	0	0	0	0	26.4917	0	0
a-Amyrin	GC-MS	0	0	0	0	0	0	0	0	86.5992	32.8996	0	0	0	0	0	153.547	107.253	0	0	0	88.4824	0
a-Linolenic acid	GC-MS	1204.86	2573.75	2122.6	2720.21	2599.64	2195.41	2227.24	2819.21	2229.52	2395.11	2541.53	2992.73	2573.97	2300.53	2157.5	2554.76	2582.18	2196.41	2240.42	2205.48	2205.4	2060.94
a-Tocopherol	GC-MS	61.86	178.868	445.505	123.537	190.995	179.896	564.586	202.475	86.7645	140.698	140.798	208.591	60.7184	115.126	294.022	375.025	122.341	147.89	91.1099	116.217	273.479	223.602
Androsterone	GC-MS	0	0	0	0	0	0	6.87143	17.0929	0	0	2431.08	0	35.8045	0	0	24.6458	0	0	0	18.005	42.2702	0
Androsterone 24.23min	GC-MS	0	11.007	0	0	3.17732	0	8.76511	46.7873	8.01732	0	2793.24	0	42.1675	9.44022	0	17.207	0	740.771	7.13693	21.2605	100.592	6.99423
Androsterone 24.3min	GC-MS	0	0	0	0	0	0	0	57.3822	0	0	1963.61	0	85.4162	0	0	29.3721	0	1275.91	0	33.1479	83.0916	0
Androsterone 24.5min	GC-MS	0	0	0	0	0	0	0	0	0	0	422.191	0	5.02083	0	0	0	0	195.183	0	0	6.98024	0
b-Sitosterol	GC-MS	86.5687	218.687	162.333	294.513	233.813	191.374	607.879	397.532	274.386	245.694	78.3557	430.917	184.15	78.0432	180.918	340.132	138.054	371.459	83.3806	230.388	315.2	305.502
Benzoic acid	GC-MS	2.18707	1.93197	1.59094	1.75554	1.81152	1.67056	1.76454	1.97427	3.1725	2.35076	1.88585	2.18972	1.63531	1.77511	2.55443	2.76096	2.52468	1.72599	1.66914	1.52457	1.90549	2.03901
C14:0	GC-MS	5.50868	8.58938	9.55128	10.2016	9.53995	8.36107	17.897	10.7021	14.3932	10.9721	14.4066	16.4898	8.59816	11.4057	46.5958	18.9643	18.2742	10.8034	8.62637	8.19453	16.5635	10.118
C15:0	GC-MS	0	0	0	0	0	0	0	6.80809	3.05397	0	0	3.164	0	3.76516	0	5.2172	1.02866	0	6.59835	0	4.23577	2.10587
C16:0	GC-MS	598.349	1024.54	990.227	1144.47	1049.72	1024.81	994.79	1064	1053.4	1148.93	940.011	1124.2	997.636	936.218	1122.16	1087.55	1163.59	967.446	921.115	911.677	1127.35	930.7
C16:0-glycerol	GC-MS	294.143	409.141	385.905	406.583	375.082	362.762	370.517	380.906	340.888	385.032	365.83	366.148	366.285	371.154	345.167	357.394	332.336	383.417	393.319	370.408	367.039	321.671
C17:0	GC-MS	13.0433	16.5412	17.378	17.8976	17.3598	17.2897	13.9596	12.4831	14.1912	20.9858	27.9271	12.5566	23.2833	40.4987	18.69	15.7021	17.2988	19.4013	41.216	4.94327	18.7782	7.87311
C18:0	GC-MS	163.548	254.851	255.334	298.619	267.846	253.298	296.196	232.994	244.631	435.707	241.288	233.129	249.74	227.268	333.963	261.771	219.143	234.189	196.969	207.639	226.606	207.353
C18:0-1-glycerol	GC-MS	92.1884	54.4171	142.47	226.022	78.4343	53.981	230.171	229.238	205.746	258.552	236.653	227.684	238.96	232.816	233.228	232.001	210.625	241.695	248.596	241.177	228.938	200.777
C18:0-2-glycerol	GC-MS	131.894	702.772	192.594	181.004	573.825	239.547	0	0	0	0	10.6397	15.4433	0	0	0	0	0	0	0	0	0	0
C18:0-methyl ester	GC-MS	0	0	0	0	2.04251	1.66822	3.99622	0	0	0	0	0	0	0	0	4.98893	3.00375	0	0	0	0	0
C18:2	GC-MS	219.845	365.181	79.4693	195.829	340.258	272.718	882.121	228.599	249.141	404.513	0	376.81	541.691	405.669	111.483	246.483	247.522	590.798	469.132	0	356.809	296.845
C18:3	GC-MS	0	0	0	0	0	0	0	0	0	0	0	0	0	0	0	0	0	0	0	2163.46	0	1721.91
C20:0-2-glycerol	GC-MS	150.424	458.746	252.021	433.901	442.901	244.114	0	0	0	0	0	0	0	0	0	0	0	0	0	0	0	0
Cadaverine NC	GC-MS	3.16458	1.2545	12.7721	9.89264	3.10959	17.9838	0	0.819084	0.549255	0	17.3682	2.76764	0.638013	1.80677	0	0	13.9058	4.51622	2.31473	0	0.836618	0
Campesterol	GC-MS	94.322	214.713	168.64	296.176	207.469	172.047	457.599	134.164	118.927	149.17	78.7036	153.62	89.3763	46.1254	0	0	120.086	173.11	0	363.295	171.091	305.095
Cholesterol	GC-MS	38.5931	132.648	97.3365	92.8207	111.653	110.756	0	357.408	105.098	111.397	163.06	99.1693	293.045	198.617	165.86	342.031	97.2881	122.702	118.561	37.768	115.283	146.34
Dodecanol	GC-MS	12.1041	12.5225	13.9548	12.5824	12.0052	12.5352	11.882	11.7299	11.8342	12.3995	12.6971	12.3316	11.7532	12.2005	11.5417	13.2658	11.7137	13.1117	11.3977	11.5395	11.7639	11.2961
Epitestosterone	GC-MS	0	0	0	0	0	0	0	0	0	0	801.67	0	13.1708	0	0	0	0	489.237	0	23.5804	25.9785	0
Glycerol-P	GC-MS	150.348	708.008	447.138	997.69	749.979	627.6	692.774	799.04	563.356	928.146	499.824	864.036	849.068	438.985	687.596	632.369	660.476	504.828	527.58	582.878	520.691	762.012
Hentriacontane	GC-MS	157.503	231.477	350.389	245.611	295.535	333.55	4617.8	291.617	405.361	538.128	427.151	263.386	204.221	75.3314	384.134	383.566	223.703	182.227	84.9702	174.257	285.961	248.141
Heptacosane	GC-MS	0	0	0	0	0	0	0	0	0	0	22.5112	0	0	0	0	0	0	0	0	0	0	0
Hexacosanol	GC-MS	0	0	0.650649	0.765611	0.827056	0.539527	1164.83	0.572898	0.990329	10.7184	0	0	0.394594	1.64473	24.1567	2.55882	0.464638	0	1.06571	0.843568	0.794561	0.999751
Hexadecene	GC-MS	22.2493	79.6093	53.1926	76.3315	78.1735	58.5976	73.0752	88.2559	52.8889	69.6815	65.5297	95.8582	70.4376	60.3061	63.9504	77.8198	90.5368	62.1522	72.7743	58.2653	81.1924	74.2263
Hydrocarbon 28.06min	GC-MS	0	0	0	0	0	0	0	0	0	171.265	0	0	0	0	170.691	0	0	0	0	0	0	0
Hydrocarbon 30.5min	GC-MS	95.5433	55.4964	81.3399	61.8134	80.5574	87.7005	0	117.324	40.3207	98.0641	366.649	191.063	43.3514	20.3065	117.458	30.8905	56.2729	143.481	13.8972	95.7404	58.5451	103.507
Hydrocarbon 31.2min	GC-MS	141.316	227.267	298.666	241.184	346.07	281.488	53.2998	140.829	73.0974	180.416	306.828	77.7277	163.644	71.8465	235.13	367.927	278.01	146.634	94.0378	98.1289	118.523	192.589
Hydrocarbon 32.1min	GC-MS	113.655	201.91	169.158	125.163	181.933	166.018	0	0	116.072	148.697	95.7524	30.9913	27.5228	72.9273	149.177	58.5406	214.314	260.518	109.981	110.365	18.8886	149.36
Hydrocarbon 32.3min	GC-MS	0	0	70.8008	25.2899	0	0	68.6966	0	79.7841	102.093	0	0	0	40.9162	81.0346	0	42.3432	0	32.031	31.5066	0	0
Hydrocarbon 33.09min	GC-MS	94.8234	217.799	284.878	212.596	186.863	192.806	431.967	0	332.787	351.303	179.425	86.6028	44.1144	243.994	241.876	200.231	575.947	248.929	246.731	159.531	163.802	231.026
Nonacosane	GC-MS	15.6138	7.63254	19.1728	11.8746	14.9646	16.2937	0	129.156	12.1483	36.2348	198.164	98.1384	53.5286	3.22734	84.9548	49.8167	49.1725	35.8912	0	24.4057	69.7642	44.8947
Nonacosane 29.82min	GC-MS	25.2016	22.978	46.1239	32.2597	27.301	58.7455	49.2164	160.818	38.7345	126.433	119.937	155.356	65.8003	10.7927	71.9092	62.8489	39.1857	37.2541	5.3987	43.7224	86.4621	49.6064
Ntb_Fatty acid 20.3min	GC-MS	82.31	241.628	153.089	164.336	214.392	180.065	225.587	245.757	117.152	108.463	188.891	253.849	257.589	187.146	54.977	251.698	247.76	149.283	180.371	178.475	157.613	176.215
Ntb_Isoprenoid 18.6min	GC-MS	61.8933	159.158	98.1213	126.361	161.367	86.5522	89.959	225.67	153.75	188.102	160.474	204.678	175.355	144.022	171.227	186.142	160.93	119.53	117.237	148.404	150.001	165.742
Oxalic acid	GC-MS	1.00788	0	2.34661	0	1.12009	2.64461	0	2.79747	1.49261	1.69448	2.28818	0	0	2.97622	2.15928	1.80842	1.54976	3.05919	3.04602	2.2592	1.98491	2.24684
Phytol	GC-MS	176.577	572.761	382.273	548.638	542.196	445.482	625.975	760.928	420.877	569.724	566.96	615.276	524.472	438.824	1083.16	627.032	739.113	445.242	399.764	426.411	568.952	582.503
Phytol 18.8min	GC-MS	29.7965	127.343	95.1668	108.715	103.311	148.142	193.036	104.401	132.451	90.2862	76.9789	128.928	84.8335	72.8689	82.7451	145.015	83.39	68.4126	59.8579	67.861	66.6121	101.547
Pregna-5,7-dien-3-ol, 20-(3-butynyl)-	GC-MS	0	0	0	0	0	0	0	0	0	43.6835	0	0	0	0	41.6939	0	0	0	0	0	0	0
Pregnane??	GC-MS	14.0103	0	16.1612	0	0	14.9641	8.33435	13.0193	8.52558	27.8839	0	0	10.2777	0	54.5418	7.77074	5.52731	121.139	7.55517	10.6366	26.8709	8.84213
Prostaglandin	GC-MS	0	47.7186	3.32175	17.003	0	2.88016	33.776	0	0	0	54.7181	0	12.5965	0	0	38.4967	0	29.5422	8.24886	2051.8	5.77819	781.551
Squalene	GC-MS	0	0	0	0	0	0	369.006	14.3683	7.5868	25.884	6.63307	0	0	12.289	42.9931	13.9586	60.7551	5.37309	15.3861	0	8.00929	6.02809
Steroid 23.26min 2215	GC-MS	0	0	0	0	0	0	0	0	0	161.58	0	0	0	0	136.88	0	0	0	0	0	0	0
Steroid 23.97min 2280	GC-MS	0	0	0	0	0	0	0	0	0	89.687	0	0	0	0	36.3886	0	0	0	0	0	0	0
Steroid 25.28min Pregnane base	GC-MS	0	0	0	0	0	0	0	0	0	144.36	0	0	0	0	188.741	0	0	0	0	0	0	0
Steroid 25.47min 2422	GC-MS	0	0	0	0	0	0	14.2463	0	7.08696	167.894	0	0	0	0	313.588	0	0	0	0	0	0	0
Steroid 26.19min 2494	GC-MS	0	0	0	0	0	0	0	0	0	0	1247.97	0	5.99628	0	0	0	0	781.246	0	2.58785	8.15767	11.5969
Steroid 33.58min 3333	GC-MS	21.427	43.7567	25.4559	60.2504	79.8332	48.012	26.2733	155.552	59.6874	175.433	0	67.1287	79.4022	35.6768	61.2897	138.56	218.646	46.329	45.8127	52.4872	64.3328	67.0608
Sterol 29.17min 2814	GC-MS	0	0	0	8.61291	0	0	39.3978	0	14.8291	45.8566	0	0	0	0	880.862	2.84684	0	0	0	0	6.07513	0
Stigmasterol	GC-MS	185.543	573.168	395.042	624.788	555.681	451.164	258.117	530.549	418.812	538.115	677.721	488.734	479.246	227.308	680.918	604.93	643.244	299.114	328.552	487.121	548.406	700.006
UNKnp_30.4min 2950	GC-MS	49.4738	65.8526	55.1995	63.5388	68.4256	49.9635	52.6088	42.7994	39.0287	60.1064	48.5051	70.8616	55.2514	51.1281	51.8586	59.0484	57.2151	62.175	47.3874	48.1504	49.5807	44.3881
UNKnp_Benzene structure 25.6min	GC-MS	15.6736	15.7246	15.1419	14.7493	15.857	14.4663	21.8962	16.301	17.5027	0	17.306	17.5501	16.0935	16.3765	25.7899	17.6985	19.7182	16.6595	14.2677	14.5266	15.3476	17.3679
UNKnp_Butyl caprylate	GC-MS	32.1846	31.273	28.9335	29.6823	29.2315	30.0467	30.4593	28.1509	31.7296	31.6716	29.3971	30.8455	31.4774	31.7301	31.4377	31.4458	31.8974	31.1962	31.8451	29.4062	30.2802	29.2825
UNKnp_Cyclohexane acetic acid	GC-MS	19.4247	23.3127	19.539	21.7184	20.5928	18.3718	17.2537	19.0946	18.9465	18.7797	20.3275	17.5254	19.4875	21.4701	20.8021	21.1649	21.9838	18.5641	20.6492	18.105	18.9939	19.0859
UNKnp_Disaccharide/Steroid bound compound 33.4min	GC-MS	0	0	0	0	7.67429	0	31.4649	248.442	33.6207	44.8863	80.9982	62.9508	9.26784	9.84796	1191.3	0	0	16.0336	37.1589	0	46.5849	69.9536
UNKnp_Disaccharide/Steroid bound compound 33.57min	GC-MS	60.5856	270.175	122.963	179.759	232.538	129.678	0	0	0	0	0	0	0	0	0	0	0	0	0	0	0	0
UNKnp_Disaccharide/Steroid bound compound 33.62min	GC-MS	45.8764	432.061	114.348	130.206	290.31	88.9371	0	0	0	0	0	0	0	0	0	0	0	5.07633	0	0	0	0
UNKnp_Disaccharide/Steroid bound compound 33.69min	GC-MS	75.5508	150.197	80.9181	87.6161	126.421	135.921	0	0	0	0	0	0	0	0	0	0	0	0	0	0	0	0
UNKnp_Disaccharide/Steroid bound compound 33.75min	GC-MS	0	0	0	0	0	0	0	0	0	49.4638	0	0	0	35.5241	849.764	0	0	0	0	0	0	260.797
UNKnp_Disaccharide/Steroid bound compound 34.2min	GC-MS	0	0	0	0	24.4827	0	131.911	4.53638	37.613	133.587	0	0	20.2034	19.2211	2703.31	0	0	0	0	0	12.7102	195.716
UNKnp_Disaccharide/Steroid bound compound 34.44min	GC-MS	0	0	0	0	0	0	0	14.8562	0	0	0	0	0	0	0	0	0	14.9906	0	0	0	0
UNKnp_Disaccharide/Steroid bound compound 34.51min	GC-MS	357.935	689.842	617.181	439.024	883.686	470.905	0	0	0	0	0	0	0	0	0	0	0	0	0	0	0	0
UNKnp_Disaccharide/Steroid bound compound 34.59min	GC-MS	312.93	158.218	243.623	429.274	359.453	412.578	0	15.5	0	0	0	16.4517	0	0	0	7.45876	2.93025	10.4383	0	0	6.34661	0
UNKnp_Disaccharide/Steroid bound compound 34.6min	GC-MS	0	0	0	0	0	0	0	0	0	0	0	0	0	0	306.306	0	0	0	0	0	0	46.1868
UNKnp_Glucose dinonyl mercaptal	GC-MS	12.9483	10.9232	11.7292	19.202	10.9489	10.6168	11.9773	16.4921	14.6239	17.2372	22.8923	12.6092	13.0086	10.2831	21.7821	15.0339	10.7818	15.7909	14.2114	0	13.0695	9.53783
UNKnp_Ntb 11.1min 1326	GC-MS	10.8336	4.45848	7.02545	5.91575	3.80169	4.788	3.15544	4.02265	4.84218	5.3085	5.01152	3.76324	4.19688	5.87033	4.09494	3.72307	4.88825	4.8949	6.76883	6.41043	4.03471	4.69241
UNKnp_Ntb 14.2min 1518	GC-MS	27.3172	24.6488	21.237	34.5961	35.4481	23.0663	1.92161	0.811979	1.06903	0	4.54596	7.76227	1.28456	0	0	6.9143	134.226	0.749551	0	0	2.83895	10.943
UNKnp_Ntb 14.3min 1529	GC-MS	6.03343	9.54382	9.66133	10.6871	8.90274	9.69439	10.3181	6.97933	8.00446	9.27026	9.11836	9.28605	8.27904	7.16492	5.84735	8.69275	7.4553	9.01617	8.34948	7.78266	6.30043	5.08388
UNKnp_Ntb 16.6min C12-ester	GC-MS	25.2663	25.9775	26.5218	26.1076	24.1438	24.9341	23.2187	24.3862	30.0352	32.2344	25.7769	23.8517	26.9417	26.8551	35.6533	26.0294	30.0918	26.2514	24.4262	23.9351	24.9123	28.3283
UNKnp_Ntb 23.34min	GC-MS	0	0	0	0	0	0	0	0	0	41.0866	0	0	0	0	38.7841	0	0	0	0	0	0	0
UNKnp_Ntb 24.95min 2372	GC-MS	0	0	0	0	0	0	0	0	0	0	0	0	0	0	0	0	0	0	0	14.9669	0	32.876
UNKnp_Ntb 27.6min 2641	GC-MS	0	0	0	121.534	0	0	20.702	22.1406	0	0	0	21.203	0	0	237.715	19.5004	0	0	0	9.24863	132.533	0
UNKnp_Ntb 27.98min 2681	GC-MS	131.76	230.613	166.26	79.8592	125.308	156.156	0	0	0	0	0	0	0	0	0	0	0	0	0	0	0	0
UNKnp_Ntb 28.03min 2687	GC-MS	30.0115	35.4838	40.8367	17.15	22.1561	41.2608	0	0	0	0	0	0	0	0	0	0	0	0	0	0	0	0
UNKnp_Ntb 28.41min 2728	GC-MS	0	0	0	124.151	0	0	20.9057	29.4054	0	0	0	21.4883	0	0	295.551	0	0	0	0	0	142.018	0
UNKnp_Ntb 28.55min 2744	GC-MS	0	0	0	0	0	0	29.3067	0	0	0	0	0	0	0	273.927	0	0	0	0	0	0	0
UNKnp_Ntb 28.69min 2759	GC-MS	0	0	0	94.8456	0	0	3.47601	3.75006	0	0	0	0	0	0	121.994	3.86641	0	0	0	0.713815	27.5063	0
UNKnp_Ntb 32.1min 3158	GC-MS	0	0	0	0	0	0	0	0	0	0	0	0	0	0	0	0	0	0	0	0	0	40.2612
UNKnp_Ntb 34.5min 3439	GC-MS	7.41143	30.6491	23.5048	29.0038	35.1324	25.6291	64.6506	36.2308	32.7385	57.3884	53.0148	30.4946	29.0545	28.5201	129.074	59.0012	69.2173	20.6704	18.6616	27.9822	32.5146	51.0257
UNKnp_Ntb alcohol-Si-alcohol	GC-MS	6.05209	5.72835	5.00182	7.03004	13.5848	6.48513	13.389	8.67638	6.20339	0	5.18356	4.1728	3.94465	3.95864	0	7.10292	8.66254	8.56164	4.89202	5.97876	6.48501	4.04119
UNKnp_Ntb isomerA 32.56min	GC-MS	0	0	0	0	0	0	0	0	0	0	0	0	0	0	0	0	0	0	0	0	0	54.323
UNKnp_Ntb isomerA 32.71min	GC-MS	0	0	0	0	0	0	0	0	0	0	0	0	0	7.95842	71.4392	0	0	0	0	0	0	78.5627
Violaxanthin	UPLC-DAD	447.552	698.065	585.383	789.922	748.636	623.506	618.95	767.33	535.241	691.827	590.737	617.087	758.954	603.919	649.731	643.377	600.761	603.769	485.967	560.608	552.432	628.585
Neoxanthin	UPLC-DAD	306.743	468.392	407.803	406.338	461.314	414.028	459.044	477.327	382.851	404.281	403.826	476.257	518.055	422.893	436.386	423.575	410.97	404.127	389.994	372.433	399.514	451.331
Lutein	UPLC-DAD	1077.73	1760.94	1514.1	1552.62	1685.69	1555.09	1770.7	1906.53	1429.34	1534.84	1480.08	1753.31	1817.54	1548.54	1787.23	1588.19	1519.56	1423.09	1383.96	1345.8	1463.99	1770.08
Chlorophyll B	UPLC-DAD	6530.95	8851.96	7781.49	8209.31	8470.99	7947.46	8047.94	8681.95	7330.35	7873.96	7647.22	8406.39	8483.57	7825.68	8102.17	8031.86	7911.03	7596.63	7261.98	7327.32	7695.8	8396.76
Chlorophyll A	UPLC-DAD	5611.45	10052.1	7707.58	9519.93	10080	8499.51	7799.26	10558	6072.31	7648.07	7815.18	9329.09	10049.8	7895.9	7489.91	8872.63	8460.54	7735.03	7416.32	7816.61	7511.5	9393.33
Pheophytin A	UPLC-DAD	157.65	472.321	161.981	234.937	350.151	179.722	715.244	417.391	743.208	503.029	183.45	496.423	729.585	547.483	534.302	601.602	309.019	232.893	268.745	184.639	187.43	223.778
b-Carotene	UPLC-DAD	404.662	1010.52	727.85	962.903	1036.49	781.961	910.658	1051.67	638.1	819.816	782.701	784.215	1161.86	717.421	773.459	873.15	802.318	664.121	498.274	711.119	768.756	914.898
Phytoene	UPLC-DAD	55.612	58.3086	58.0866	58.0032	58.4294	56.8927	74.9245	57.0745	58.4791	59.3786	56.535	55.8688	121.971	57.5031	66.5817	67.3507	122.616	59.3925	55.7226	53.5487	196.168	56.8474
2,4-Heptadien-1-al	SPME-GCMS	1.35844	0.690033	0.64343	1.04461	0.545193	1.01639	1.0635	1.0722	0.18849	0.133088	0.72473	1.15445	1.55772	0.418595	0.170388	0.626757	0.330533	0.681304	0.683806	0.652355	0.567636	1.08346
2-Hexenal	SPME-GCMS	0.405931	0.740316	2.90974	0.435561	0.382431	3.93746	0.229894	5.81342	0.377319	0.574897	1.17003	3.30139	1.01454	0.409446	0.216054	7.31515	4.22042	2.98569	1.28153	0.396603	3.39141	1.40369
5,6-Epoxy-β-ionone	SPME-GCMS	3.49798	3.1183	0.822505	3.1237	1.48538	1.07617	3.11971	1.92391	0.424219	0.90806	2.27909	2.97722	4.18755	1.58464	0.151797	2.53992	0.925821	4.38609	2.2412	1.11073	0.604645	1.38393
α-Toluenol	SPME-GCMS	0.196927	0.498163	0.174143	1.04224	1.43751	0.134741	8.0726	1.49272	10.9836	4.85918	4.67339	1.12342	11.5992	1.80892	6.27864	1.39638	11.9225	1.92273	3.28958	0.145851	1.75482	0.54082
Benzeneacetaldehyde	SPME-GCMS	2.44783	4.45613	2.91383	3.47667	3.32539	3.16964	1.98483	3.9014	0.619416	0.719986	1.52515	2.52183	2.74356	0.892985	0.27806	2.30676	1.91047	1.04554	0.909992	1.60198	0.99495	2.4424
Dihydropseudoionone (Geranylacetone)	SPME-GCMS	2.74024	1.88983	2.50707	1.58973	1.48699	2.29597	4.50576	2.10583	1.78737	2.08786	1.71518	3.52943	2.11232	1.27756	3.62481	3.88216	2.38674	1.85755	1.86672	0.699804	2.32049	1.5922
C16:0, methyl ester (Palmitic acid, methyl ester)	SPME-GCMS	49.234	11.2124	19.1869	13.3929	7.68895	9.61779	13.1935	18.6669	24.3555	8.08738	43.1728	37.9176	6.50012	7.90867	15.5495	21.7042	14.9699	17.1807	8.34131	12.7278	5.62577	26.8134
Hexadecane	SPME-GCMS	0.372689	0.719616	2.12523	0.981725	0.501341	3.79703	1.02176	0.933334	0.549515	0.763265	0.569522	0.785298	1.20415	0.316948	0.492472	0.869775	0.575634	0.539448	0.514213	0.441348	0.34772	0.541002
Neophytadiene	SPME-GCMS	5.07972	10.3082	5.98519	37.7761	27.0075	6.00708	20.7704	95.6705	30.9772	5.07797	113.838	11.4775	128.154	35.1678	27.5273	6.23051	92.5865	58.2045	76.3522	55.6442	35.1445	86.4023
Octadecane	SPME-GCMS	0.243569	0.747385	0.564337	1.02854	0.415627	0.803751	0.289891	1.01248	0.299596	0.335826	0.468353	0.584121	1.50555	0.232258	0.0672529	0.476946	0.314794	0.709564	0.345955	0.502119	0.368892	0.397591
2,4-Bis(tert-butyl)phenol	SPME-GCMS	1.57226	6.12181	6.54491	9.84054	3.16302	10.536	6.01585	5.37311	1.21241	2.14038	3.93836	5.0484	8.18232	1.52787	0.336933	2.93481	1.5836	4.55006	2.32273	2.45695	1.21005	1.93015
3,5-Octadien-2-one	SPME-GCMS	1.1285	1.29291	0.775465	1.4394	0.427941	0.865632	1.04987	1.08271	0.188891	0.769831	1.19366	1.30799	1.92073	0.488413	0.14197	0.56397	0.304572	1.32033	0.953308	0.505009	0.469049	0.670308
Dihydroactinidiolide	SPME-GCMS	9.91755	5.74673	1.78947	5.80816	2.33573	2.65959	5.69833	4.84402	1.01329	2.67372	5.25864	4.94191	7.3174	2.95235	0.87271	4.20682	2.54991	7.83627	4.28748	2.71889	1.74694	3.64285
Hexadecene_SPME	SPME-GCMS	0.149586	0.138547	0.205068	0.222342	0.0967919	0.277423	0.161319	0.55639	0.121516	0.326228	0.162088	0.169975	0.299583	0.0785633	0.123193	0.15095	0.137069	0.0966993	0.278384	0.0860369	0.0664234	0.093228
Berkheyaradulene	SPME-GCMS	1.24648	0.423271	0.843064	0.466428	0.284999	1.01571	0.34731	0.698073	0.25478	0.172256	0.486693	0.302039	0.278808	0.297168	0.360913	0.714039	0.424826	0.446589	0.553767	0.303203	0.594712	0.535619
Heptadecane, 3-methyl-	SPME-GCMS	0.358518	0.615978	0.649702	0.996217	0.338251	0.726906	0.456123	0.725602	0.340439	0.389431	0.541238	0.517905	1.80143	0.225228	0.221775	0.505622	0.479896	0.522268	0.416409	0.339948	0.277966	0.43273
Nicotine	SPME-GCMS	60.6369	21.5597	75.77	11.2916	17.3229	36.4323	0.331736	105.862	0.76182	17.8211	102.919	1.57022	0.202482	0.55151	0.849625	0.431383	93.3868	15.6212	48.8325	114.718	148.912	138.799
Phytol_SPME	SPME-GCMS	0.626978	1.2228	0.809217	1.56084	0.886348	1.00361	1.42466	3.94675	79.6569	0.229138	1.07013	39.3653	2.6146	0.84668	40.6353	2.37022	4.57806	1.60103	0.801482	0.817043	4.86948	1.90649
Spathulenol	SPME-GCMS	1.2438	1.01725	1.40523	2.72974	0.771725	4.42962	0.982018	0.792045	0.382429	3.82507	0.57245	1.0669	1.55447	0.573132	1.08132	0.936535	0.499447	0.710229	0.769019	0.254516	0.398093	0.527817
Tetradecane	SPME-GCMS	0.200752	0.451155	6.30476	0.261865	0.286113	10.7219	0.558725	0.353195	0.253441	0.405109	0.334495	0.385087	1.16974	0.273731	0.219789	0.640033	0.287273	0.427982	0.348457	0.182568	0.123588	0.197952
Phthalic acid, diisobutyl ester	SPME-GCMS	0.538251	0.580022	0.487962	1.17297	0.374815	0.504836	1.03027	0.92776	0.163288	0.289739	0.644296	0.546286	0.419939	0.230403	0.0962463	0.362053	0.475377	0.712549	0.472733	0.397648	0.232594	0.349549
1,5,6,7-Tetramethyl-3-phenylbicyclo[3.2.0]hepta-2,6-diene	SPME-GCMS	1.00877	0.5595	0.029292	7.26178	0.848246	0.0564654	0.314853	0.27076	1.1637	1.53425	0.123856	2.07345	3.83036	0.219325	2.25063	2.47066	0.303117	0.226392	0.136034	0.311194	0.208937	0.123267
Pentadecane	SPME-GCMS	0.274462	1.49493	1.25311	0.764125	0.501827	2.78928	0.491633	0.795082	0.149806	0.557306	0.333883	1.11389	1.45158	0.280575	0.220913	0.907932	0.279848	0.899258	0.482209	0.530408	0.181083	0.381211
Acetophenone	SPME-GCMS	2.30937	1.40094	4.10009	5.00177	0.677038	6.43199	1.28282	5.93381	0.28998	0.391681	2.01919	0.781485	2.23854	0.445694	0.645346	0.394161	1.01653	2.11928	1.11421	0.885228	0.493582	0.638287
Cyclopentane, undecyl-	SPME-GCMS	0.364281	0.230282	0.467065	0.339931	0.35857	0.631236	0.0970642	0.343595	0.297559	0.283946	0.279581	0.29759	0.97733	0.13905	0.176571	0.395187	0.255199	0.218301	0.271312	0.163891	0.226646	0.395175
Hydrocarbon 29.94min 1216	SPME-GCMS	0	2.67299	1.48531	1.89643	1.22313	2.15385	2.40786	1.52779	0.930764	1.85781	1.20841	2.06018	1.87764	1.14062	0.391435	1.57612	0.795858	0.813668	1.74305	0.81104	0.711255	1.02766
2(3H)-Furanone, dihydro-5,5-dimethyl-4-(3-oxobutyl)-	SPME-GCMS	0.293357	0.628046	0.457116	0.454805	0.288252	0.624046	0.592871	0.454554	0.363988	0.189987	0.564007	0.439582	0.784133	0.30635	0.390869	0.343515	0.424438	0.602821	0.681587	0.474787	0.246092	0.312552
C18:3, methyl ester (Methyl linolenate)	SPME-GCMS	29.6848	2.75996	5.6552	2.84704	2.09036	1.4814	7.30183	5.35532	21.1172	3.73832	1.86171	16.7435	1.40817	1.43284	0.916015	6.63338	8.78378	3.17153	3.22453	5.94246	1.23876	2.1135
p-Cymene	SPME-GCMS	0.0280165	0.0121451	0.0332073	0.0228546	0.0166437	0.0247261	0.0341047	0.122028	0.747437	0.275386	0.0736012	0.04027	0.115989	0.0593834	0.438343	0.0650767	0.368887	0.0301062	0.0458362	0.0423932	0.0413986	0.06249
Hexadecane, 4-methyl-	SPME-GCMS	0.0050372	0.238721	0.0966111	0.307388	0.122664	0.214485	0.0887444	0.329701	0.113451	0.188727	0.183071	0.22255	0.424427	0.0848131	0.0588773	0.223683	0.19168	0.243625	0.201686	0.156531	0.0959472	0.112263
Hydrocarbon 32.4min 1681	SPME-GCMS	0.428727	0.51102	0.768702	0.555494	0.366497	1.2724	0.581098	0.494318	0.328654	0.237514	0.464178	0.469762	1.60917	0.257735	0.0429488	0.54137	0.37222	0.338746	0.295118	0.0968873	0.201034	0.334325
2-Nonenal	SPME-GCMS	0.052721	0.226572	0.176194	0.0916342	0.0765512	0.0891669	0.174412	0.0620212	0.0809815	0.374955	0.0205654	0.0539567	1.06242	0.113739	0.107575	0.198923	0.0687706	0.0509646	0.189482	0.20075	0.0310151	0.11075
Hydrocarbon 34.3min 1734	SPME-GCMS	0.142451	0.118034	0.194819	0.175981	0.0956738	0.253161	0.143598	0.206424	0.199388	0.0283034	0.178658	0.176412	0.506331	0.0728197	0	0.271107	0.175161	0.114099	0.0821602	0.0968054	0.0983795	0.127194
Tridecane	SPME-GCMS	0.00744666	0.247591	0.477383	0.153043	0.171028	0.699714	0.0947981	0.0915435	0.0590079	0.285333	0.124265	0.126223	0.786462	0.0795279	0.0378258	0.146144	0.0560202	0.336667	0.18531	0.211598	0.0472374	0.0898431
Nonanoic acid	SPME-GCMS	2.16917	3.79966	3.64309	2.29957	3.26518	3.43444	2.29826	7.8883	1.98429	4.0556	3.374	2.1506	1.82592	0.83287	1.41864	0.474302	2.73752	2.09439	0.943203	2.34889	2.85791	2.37133
Benzeneethanol (2-phenylethanol)	SPME-GCMS	0.079208	0.271135	0.0105428	0.573719	0.24777	0.0121616	3.74938	0.957416	0.477988	1.05076	1.25996	0.528668	15.6623	2.29882	1.94861	2.46313	7.68196	1.91098	1.93105	0.0463658	0.275167	0.303594
Dodecane	SPME-GCMS	0.0294592	0.188498	2.74157	0.047734	0.0665276	4.04368	0.165382	0.0801973	0.0414082	0.218119	0.124307	0.066094	0.339877	0.0573825	0.048667	0.102219	0.0203476	0.306688	0.075975	0.117517	0.0182112	0.0458751
Methyl stearate	SPME-GCMS	21.5751	8.7208	6.8937	1.86091	3.01336	4.6609	0.649992	0.41757	0.96488	0.26408	0.201188	1.10651	0.361807	0.130593	0.302068	0.688315	0.523594	0.512018	0.173747	0.427051	0.166815	0.0340624
Hydrocarbon 31.9min 1660	SPME-GCMS	0.20758	0.452452	0.301325	0.39739	0.315232	0.505734	0.487576	0.421125	0.12282	0	0.235244	0.388302	0.803783	0.22871	0	0.39104	0.164217	0.405763	0.278157	0.204931	0.120167	0.203013
Limonene	SPME-GCMS	4.53487	0.764455	0.0903007	0.22231	0.322661	0.177106	0.417545	0.0954474	0.143092	0.366778	0.328506	0.567139	0.439844	0.399584	0.161566	0.785188	0.210278	0.80777	0.677898	0.333019	0.140581	0.193785
Nonanal	SPME-GCMS	0.470787	1.87991	0.706311	1.20471	1.0106	0.917231	1.54258	0.836229	0.42853	0.754204	0.213931	0.967965	2.72793	0.760661	0.562579	4.1174	0.926077	0.298709	1.14682	0.558475	0.640932	0.591252
Cyclohexanol, 1,3-dimethyl-	SPME-GCMS	0.462624	0.789825	0.0952476	1.04404	0.419694	0.195097	0.958935	0.637079	0.15955	0.337848	0.500781	1.17386	1.79474	0.475925	0	0.602149	0.14789	1.22211	0.564528	0.370796	0.093831	0.24329
Olivetol	SPME-GCMS	0.406267	0.225313	0.257616	0.174767	0.366662	0.351314	0.46315	0	0.207209	0.126184	0.320921	0.310927	0.444202	0.115452	0.0524623	0	0.720791	0.257057	0.29881	0.301609	0.125235	0.220703
9,12,15-Octadecatrien-1-ol, (Z,Z,Z)-	SPME-GCMS	14.9186	1.94662	1.92086	0.862317	1.59201	0.867709	8.02225	3.25177	8.70143	1.51646	28.1734	11.7919	0.597286	0.42523	0	3.25725	7.31365	1.23295	0.495964	2.87559	0.217532	1.39097
Ethanol, 1-(2-butoxyethoxy)-	SPME-GCMS	0.69988	0.46202	0.856448	1.02155	0.447743	1.08007	0.756879	0.695702	0.880811	0.429902	0.746069	0.787717	2.08606	0.685215	0.572172	0.816381	0.738908	0.972292	0.741271	0.583496	0.358011	0.53466
Myosmine	SPME-GCMS	0.94173	0.82744	0.913145	0.32338	0.614019	0.437109	0.183286	2.78311	0.647426	3.95967	3.41643	0.113318	0.0179037	0.0312677	8.60505	2.66267	1.49418	6.54636	0.499527	1.23526	0.933955	1.45804
Decanal	SPME-GCMS	0.214103	1.13349	0.497035	0.463235	0.521531	0.659819	1.55701	0.412086	0.35185	0.598	0.0731779	0.751186	1.13893	0.61967	0.559386	1.46847	0.408993	0.456272	0.501241	0.776776	0.259249	0.741123
Hexahydrofarnesyl acetone	SPME-GCMS	1.88337	1.05837	0.67662	0.886545	0.602279	0.644609	0.701912	1.5308	0.422858	2.68937	0.681093	0.897254	0.975875	0.387506	0	1.00987	0.35224	1.01638	0.601954	0.503999	0.205032	0.662481
Arosol	SPME-GCMS	2.8928	0.934467	2.42995	1.0729	0.657845	0.0822513	1.40208	1.5669	0.135644	0.154493	2.21136	0.985264	0.905087	0.299959	0.0755759	0.468171	0.428956	0.475053	0.342535	0.229503	0.167072	0.232785
Hydrocarbon 32.3min 1673	SPME-GCMS	0	0.800515	0.781132	0.747149	0.493042	0.424455	0.787796	0	0.313886	0.45042	0.265449	0.651246	1.16613	0.32855	0.0413088	0.624179	0.248054	0.607562	0.671269	0.440369	0.305764	0.31722
UNK 24.70min 1140	SPME-GCMS	0.457229	0.322394	0.420679	0.252306	0.158764	0.229104	0.213178	0.391083	0.105985	0.486168	0.356009	0.17939	0.113593	0.0422612	0.43821	0.331976	0.277486	0.211792	0.104111	0.0900551	0.113217	0.0574458
Benzoic acid_SPME	SPME-GCMS	0.275101	0.556161	0.156053	0.182875	0.401526	0.567734	0.207606	0.40549	0.110274	0.338205	0.181969	0.0866661	0.136932	0.040559	0.125283	0.146247	0.179785	0.158902	0.070073	0.159239	0.24835	0.151065
10-Methylundec-3-en-4-olide	SPME-GCMS	0.152171	0.289105	0.0258628	0.218803	0.117625	0.0839556	0.32443	0.0656698	0.0195313	0.0726195	0.107654	0.200956	0.353449	0.153363	0	0.169299	0.0481906	0.289382	0.143003	0.0360022	0.0296407	0.0836655
Pyranone	SPME-GCMS	1.30503	0.494788	0.262944	0.0845448	0.370271	0.607649	0.0737787	6.06895	1.48651	3.03901	0.765495	0.526027	0.0855299	0.303845	0.706634	0.0079334	0.738006	2.56156	0.17529	2.76583	0.574487	0.0659001
UNK 22.91min 1114	SPME-GCMS	1.18101	1.07866	0.0335767	1.45305	0.643344	0.187498	1.37497	0.927697	0.119307	0.392256	0.789337	1.45831	2.35979	0.618019	0.0378375	1.05441	0.266332	1.43798	0.736709	0.681757	0.157369	0.252748
Thunbergol	SPME-GCMS	0	2.4648	0	0.254032	0.220923	0.0250241	0.189073	1.17877	0.494843	0.283556	30.5863	0.0716169	10.6775	0.304045	0.626961	0.28628	0.183604	8.29616	0.864245	5.02418	6.30159	4.85207
UNK_1H-Pyrazole, 3-methyl- (like) 19.2min 1207	SPME-GCMS	0.221451	0.130927	0.0150747	0.0851792	0.0094854	0.0411319	0.0698077	0.0844059	0.00595955	0.0677055	0.103049	0.0966314	0.165915	0.0378834	0.0169928	0.0495876	0.0118786	0.105346	0.0608149	0.0500742	0.0387586	0.0472322
Octanal	SPME-GCMS	0.0359933	0.182737	0.0764607	0.0905239	0.115674	0.1192	0.263623	0.0953937	0.04816	0.0941487	0.0537183	0.102495	0.211824	0.0869713	0.0892793	0.383073	0.114224	0.0360603	0.0651335	0.0644016	0.0690501	0.0607041
UNK Hydrocarbon 29.10min 1204	SPME-GCMS	0.37996	1.48877	0.714465	0.435683	1.45856	1.1913	0.685912	1.82209	0.655073	1.43096	0.863361	0.22464	0.397263	0.590417	0.406097	0.915407	0.969936	1.41267	0.954664	0.894299	0.573115	0.928439
β-Cyclocitral	SPME-GCMS	0.0529558	1.0132	0.0169163	0.606696	0.540956	0.623792	1.84765	0.679005	0.0366502	0.683084	0.0755273	1.12222	0.963146	0.489631	0.0310571	1.15307	0.415672	0.694574	0.83855	0.319068	0.244363	0.427754
Homosalate	SPME-GCMS	0.190403	0.226526	0.149335	0.872757	0.21694	0.0756363	0.25527	0.290467	0.0624134	0.43301	0	0.101113	12.5018	0.0637366	0	0.0383908	0.0755717	0.553953	0.111798	0.433003	0.0610057	0
3-Hydroxy-5,6-epoxy-β-ionone	SPME-GCMS	1.29604	0.747508	0.240945	0.42111	0.205438	0.325276	0.496101	0.959865	0.00805015	0.395049	0.884105	0.716567	0.267535	0.15159	0	0.424623	0.299685	0.948607	0.329614	0.521753	0.30903	0.401912
Hydrocarbon 32.9min 1700	SPME-GCMS	0.228505	0.188506	0.318974	0.301388	0.200229	0.653964	0.23149	0.117426	0.159313	0	0.253381	0.201894	0.622148	0.145378	0	0.258438	0.167845	0.0839032	0.0969415	0.0300161	0.0836411	0.184172
Octanoic acid	SPME-GCMS	11.2889	8.18814	9.69097	2.81574	3.02912	7.69154	0.272102	0.107835	0.165162	0.652732	0.186136	0.0908961	0.22496	0.0199316	0.101167	0.200983	0.261013	0.166694	0.052044	0.088775	0.239674	0.0773717
Undecane	SPME-GCMS	0.0590658	0.0691993	0.164081	0.0484044	0.0331362	0.3217	0.106477	0.0160751	0.0518404	0.13856	0.0114921	0.0582313	0.15844	0.0546847	0.0613898	0.0501215	0.0260223	0.130816	0.0311904	0.0311135	0.0257623	0.0222631
Methyl pentadecanoate	SPME-GCMS	0.51283	0.1281	0.202013	0.120128	0.0558577	0.0578794	0.192048	0.329736	0.580028	0.0858471	0.0124372	0.634755	0.0917276	0.161844	0	0.188009	0.194543	0.182334	0.258749	0.217241	0.0712788	0.149934
Glycerol 1,2-diacetate	SPME-GCMS	0.0481577	0.184326	0.152794	0.146466	0.0842662	0.0689982	0.339292	0.22663	0.0092083	0	0.111171	0.132467	0.0219949	0.0671986	0	0.102098	0.0466421	0.0644285	0.117866	0.0216265	0.020846	0.0457686
Pivalic acid	SPME-GCMS	0.0342702	0.0677493	0.0823726	0.0480388	0.0463627	0.0991072	0.0913465	0.0380136	0.124623	0.0347051	0.0490934	0.0956657	0.260781	0.106555	0.0573808	0.0125335	0.0242634	0.0357849	0.0470819	0.0425503	0.00912245	0.055162
UNK Pyridoindol 28.4min 1193	SPME-GCMS	1.09227	1.16225	0.328776	1.2186	0.361927	0.254527	0.0182655	0	0.00623642	0	0.194551	0.171771	0.0345733	0	0.0315491	0	0.884539	0.00655808	0.0177575	0	0.0431834	0.158895
Icosane	SPME-GCMS	0.137624	0.0800104	0.191055	0.394217	0.155312	0.228118	0.13956	0.104542	0.00716079	0.0258256	0	0.0962281	0.379583	0.0830874	0.0352592	0.138444	0.117733	0.18047	0.115945	0	0.032959	0
β-Ionone	SPME-GCMS	9.26564	6.92608	4.00968	7.5851	3.78099	5.47412	0.720131	4.38189	1.44404	5.08319	0.84976	0	0	0.533757	1.29061	0	0.297253	1.37461	0.724604	2.98769	0.0581685	3.38532
UNK 35.93min 1306	SPME-GCMS	0.211954	0.303815	0	0.149221	0.178742	0.144939	0.213639	1.04163	0.220154	0	0.848975	0.445098	0.734507	0.281325	0	0	0.631002	0.67798	0.811171	0.29558	0.415263	0.532337
trans-p-Dimethylaminocinnamonitrile	SPME-GCMS	0.066827	0.00957025	0.090714	0.00708055	0.00447414	0.0519006	0	0.163211	0	0.00739988	0.0830035	0	0	0	0.00496838	0	0.1207	0.0185875	0.0272571	0.0685232	0.0768258	0.157965
2-Pentanone, 4-cyclohexylidene-3,3-diethyl-	SPME-GCMS	0.12064	0.0602403	0.0338924	0.0445904	0.0582877	0.0818075	0.0620519	0.101989	0.00113406	0.0590383	0.015179	0.100479	0.0399807	0.0306258	0	0.0604203	0.0165458	0.0941874	0.0685624	0	0.0142383	0.0210945
Solanone	SPME-GCMS	0.067532	1.03387	0.337813	0.215597	0.120234	0.992966	0.0586183	0.210467	0	0	0.0532948	0.036073	0.441324	0.0415467	0	0.21828	0.0262315	0.0570088	0.0153138	3.75004	0.0129403	5.79609
Henicosane	SPME-GCMS	0	0.113227	0.00470972	0.041227	0.0330111	0.0388874	0.0232276	0.0787473	0	0	0.0308023	0.0505216	0.084887	0.0344043	0	1.69701	0.292472	0.0473498	0.0319106	0.0234768	0.0824678	0.0108017
Diterpene 42.4min 2170	SPME-GCMS	0	0.293911	0	0.0528079	0.00578236	0	0.0350563	0.0102432	1.14448	7.4894	0.542674	0	0.159032	0.0134592	0.122869	0.0131654	0.00344997	0.0819775	0.0697881	10.1601	0.035378	15.6775
Benzene, 1,3-bis(1,1-dimethylethyl)-	SPME-GCMS	0.021578	1.12832	3.36478	0	0.050413	5.24784	0.112325	0.0165987	0.0036056	1.43742	0.650403	0.0586883	3.37316	0.0236434	0.0120086	0.0376477	0.0197886	1.86556	0.00577117	0.564912	0.00732091	0.00531575
Methyl eicosanoate	SPME-GCMS	5.9152	0.651986	1.04789	0.478983	0.351619	0.509428	0.0283072	0.0103746	0.0469718	0.0181402	0.00639269	0.0228276	0.0444065	0	0.143281	0	0.0688847	0.028912	0.00424849	0.0128775	0.0260438	0.0225088
Nonadecane	SPME-GCMS	0	0.310245	0.229772	0.178379	0.187755	0.290087	0.0447268	0.204696	0	0.0575251	0	0.0889778	0.535447	0.020441	0	0.234177	0.058605	0.21079	0.0536353	0.0693516	0.0493667	0.166998
Sclareoloxide	SPME-GCMS	0	0.159028	0	0	0.0596868	0	0.045646	0.513619	0.0273868	13.5555	106.817	0	1.94463	0.129032	2.37547	0.343641	0	9.7209	0.340265	0.457612	1.71313	0.589824
UNK Hydrocarbon 20.56min 1079	SPME-GCMS	0.310926	0.925369	0.326247	0.449561	0.557919	0.650584	0	0.0353995	0.222476	0.456152	0.0994023	0.0817169	0	0.0911619	0.228412	0	0.103422	0.409845	0.219822	0.142591	0.167383	0.141671
UNK Hydrocarbon 29.1min 1204 with methyl chains	SPME-GCMS	0.154255	0.718823	0.445351	1.92097	1.32919	2.48453	1.5926	0.277216	0.172078	0	0.311826	1.78437	3.63623	1.02103	0	1.60814	0.122212	0.209055	0.391221	0	0.0366894	0
Sclareol 46.5min	SPME-GCMS	0	0.0129392	0	0	0.00304867	0.0111335	0.0238567	0.0161291	0	5.02781	1.53073	0.00852012	0.0658557	0.0189787	0.424401	0	0.00253898	0.106509	0.0775224	0.0198438	0.0454178	28.454
p-Cymenene	SPME-GCMS	0.00145112	0.0235056	0.00455601	0.0130958	0.0335894	0.0198051	0.00292792	0.0893601	0.00534818	0.0120683	0	0.0269164	0.0127381	0.0114747	0	0.021171	0	0.0028693	0.000914033	0.00161733	0.0198673	0.0221583
Nicotyrine	SPME-GCMS	1.57037	0	7.90499	0.557462	0	4.92482	0	3.60495	0	0.320348	6.37058	0	0	0	0	0	10.5626	2.3056	4.73531	5.11759	7.15818	9.56162
Dodecyl p-hydroxybenzoate	SPME-GCMS	0	0.218599	0.216888	0.0467071	0.284696	0.012104	0.486939	0.0321471	0.290075	0	0.0414825	0.0668271	3.94163	0.017311	0	0.00330396	0.0190196	0.0841692	0.0149193	0.0729346	0.0432827	0.00652612
Trachylobane	SPME-GCMS	0	0.0546559	0	0	0	0	0	0.0377766	4.53704	1.54962	15.6328	0	0.205658	0.00326151	0.305935	0	0	1.25182	0.00350938	0.0202217	0.111264	1.92258
Manool oxide	SPME-GCMS	0	0.096016	0	0	0.00921868	0	0	0.144492	0	0	24.4063	0	0.681511	0.0137724	0.0425489	0.00655069	0	1.47591	0.0430019	0.142485	0.243475	0.0906227
Diterpene 43.6min 2235	SPME-GCMS	0	0.0383188	0	0	0	0	0	0.00903732	0.35814	0.971892	9.05988	0	0.180627	0.00819053	0.347226	0	0	0.772139	0.021994	0.078094	0.0780105	11.6864
Phyllocladene	SPME-GCMS	0	0.0164029	0	0.00172682	0	0	0.00569193	0.0312295	16.6072	1.27853	0	0	0.0448783	0.00676571	0.0492849	0.0644009	0.106595	0	0.061911	0	0.19083	0
Sclareol 47.35min	SPME-GCMS	0	0	0	0	0	0	0	0.00997598	0.0113718	4.39853	3.69707	0.00117354	0.0259688	0.00408721	0.897596	0	0	0.101343	0.0325939	0.377333	0	15.877
UNK Hydrocarbon 45.97min 1480 ring structure	SPME-GCMS	0	0.0511508	0	0.0464896	0.00862159	0	0.0138044	0.0349872	0	0.163739	26.34	5.50833	0.081641	0.0136769	0.0836552	0.0235601	0.318938	1.21178	0.0338285	0	0.045772	0
2-Acetylpyrrole	SPME-GCMS	0.174967	0	0	0	0.0029251	0	0	0.149786	0.0906758	0.448729	0.0280109	0.00137498	0.13933	0.00971379	0.422194	0.0383779	0.0976489	0	0.010661	0.645006	0.0361395	0.0248313
3-(4,8,12-Trimethyltridecyl) furan	SPME-GCMS	0	0	0	0.165344	0	0	0	0.916037	0	0	0	0	0.75731	0.0349429	3.51751	0	0.694238	0.135716	0.209591	0	0.971867	0.209175
(E,E)-7,11,15-Trimethyl-3-methylene-hexadeca-1,6,10,14-tetraene	SPME-GCMS	0	0	0	0	0	0	0.364158	0.21388	0	0	0	0	0.393038	0.15193	14.2344	0	1.44966	0.0995025	0.33756	0.332169	0.495322	1.4876
UNK diterpene 41.76min 1398	SPME-GCMS	0	0.0370643	0	0	0	0	0.195936	0.338968	64.5391	6.98667	0	0	0.332536	0.0132084	0	0.184914	0.192798	0	0	0	0.454459	0
Hydrocarbon 45.6min 2350	SPME-GCMS	0	0.021375	0	0	0	0	0.22648	0	0.06274	1.34446	0.332421	0.00837628	0.00405589	0.000904046	0.237558	0.0154719	0.0249822	0.0218133	0	0	0.0515348	4.62474
Kaurene 43.2min	SPME-GCMS	0	0	0	0	0	0	0	0	0.13672	1.91173	8.54638	0	0.0719354	0	0.215265	0	0	0.339192	0	1.32595	0.00738896	4.31339
Sclareol 47.9min	SPME-GCMS	0	0	0	0	0	0	0.00618432	0.00560646	0.0260063	2.64824	5.75408	0.001231	0.0223155	0	0.672342	0	0	0.117586	0.00580728	0	0.00869232	7.51208
Cembrene (Thunbergen)	SPME-GCMS	0	0.000632447	0	0	0	0	0	0	0	1.84608	0.599588	0	0.198843	0	0.262723	0.0139913	0	0	0	0.090039	0.195429	6.76141
Geranyl-α-terpinene	SPME-GCMS	0	0.0193059	0	0	0	0	0.0568779	0.134857	27.9767	1.46034	0	0	0.0279987	0	0	0.139734	0.0555397	0	0.0181736	0	0.180364	0
5-(7a-Isopropenyl-4,5-dimethyl-octahydroinden-4-yl)-3-methyl-pent-2-en-1-ol	SPME-GCMS	0	0.0268768	0	0	0	0	0.189658	0.0495835	0	0.441771	64.4681	0	0.0807079	0	1.07793	0	0	2.05176	0.00247831	0.0645341	0.0860304	2.46064
Caryophyllene oxide	SPME-GCMS	0	0	0	0	0	0.116406	0.0185711	0	0.135957	7.09008	0.155978	0.0182298	0	0.00809654	1.89678	0.0458805	0.0650116	0.0774737	0.167715	0.043258	0.0011956	0.0556849
Diterpene 42.9min 2199	SPME-GCMS	0	0	0	0	0	0.00910729	0.00116432	0.00132343	0	1.17614	0.53732	0	0.012092	0	0.189557	0	0	0	0	0.00682668	0.00529932	6.98618
Longifolenaldehyde	SPME-GCMS	0	0	0	0	0	0	0.885414	0	0.542906	13.2556	0	0	0	0	14.0313	0.116694	0	0	0	0.0706672	0	0.495688
Decane	SPME-GCMS	0.00274222	0.0183028	0.114041	0	0	0.138342	0.00233374	0	0	0	0.0143128	0	0.0477732	0	0	0	0	0.0352563	0	0.00225126	0	0
Heptadecane	SPME-GCMS	0	0.0195962	0.100973	0.110375	0.0370058	0.112465	0.018206	0	0	0	0.206834	0.139739	0.182093	0.07469	0	0.142954	0.144714	0	0.089556	0	0.0543105	0.0846853
UNK 48.48min 1538	SPME-GCMS	0	0.00657645	0	0	0	0	0.157204	0	0.0308159	14.4886	0	0.0047509	0	0	6.16025	0	0.0158713	0	0	0.0165906	0	0.687389
2-Butanone, 4-(2,2-dimethyl-6-methylenecyclohexyl)-	SPME-GCMS	0	0.10437	0	0	0	0	0	0	0.0537853	3.2611	0	0	0.0492368	0.035664	2.12842	0	0.00403207	0.0302166	0	0.0201363	0	0.018419
Derivative (7a-Isopropenyl-4,5-dimethyloctahydroinden-4-yl)methanol 44.6min	SPME-GCMS	0	0	0	0	0	0	0	0.00223886	0	0.287921	1.6556	0	0.0027877	0	0.15677	0	0	0.0619972	0	0	0	2.52664
p-Octylacetophenone	SPME-GCMS	0.0343145	0.031258	0.0151023	0.0128616	0.0232555	0.0194093	0.00711917	0.0109096	0	0.00564104	0.0105789	0.00915434	0.0200861	0.0145526	0	0.0216027	0	0.0401662	0.0349449	0.0155722	0	0.0100655
Hydrocarbon 31.6min 1648	SPME-GCMS	0	0	0.017855	0.016577	0	0.0529853	0	0.0703909	0.0181148	0.0995966	0	0	0.104679	0.0299387	0	0	0.171377	0.0670799	0	0	0.0748019	0.0630206
Pentacosane	SPME-GCMS	0	0	0	0	0	0	0	0.00852887	0	0.251793	0.458584	0	0	0	0.284121	0	0.0044808	0.00971514	0	0.0241418	0.00583131	0
UNK 45.5min 1470 Alkene structure	SPME-GCMS	0	0.184179	0	0.0921725	0	0.015696	0	0	0	0	0.0625159	0	0.066071	0	0	0	0	0.00439999	0	8.08558	0.0118035	8.02082
UNK 42.45min 1411	SPME-GCMS	0.0156186	0	0	0	0.00830335	0	0.0705728	0.0648728	5.06042	0.257785	0	0.0065562	0	0	0	0.104721	0.0333143	0	0.0104547	0	0	0
Cotinine	SPME-GCMS	0.00674241	0	0	0	0	0.0274472	0	0.318658	0	0	0.235848	0	0	0	0	0	0.036178	0	0.025798	0.10779	0.172	0.137963
UNK Hydrocarbon 29.8min 1215 double ring structure	SPME-GCMS	0.0176484	0	0	0	0	0	0.0128584	0	0.0965337	2.81492	0	0	0.0141288	0	0.773232	0.0151938	1.9232	0	0	0.0092463	0	0
Juniperol (1,4-Methanoazulen-9-ol, decahydro-1,5,5,8a-tetramethyl-, [1R-(1α,3aβ,4α,8aβ,9S*)]-)	SPME-GCMS	0	0	0	0	0	0	0.185494	0	0.0837041	5.42102	0	0	0	0	2.85949	0.00484006	0	0	0	0.00653097	0	0.0165176
Heptacosane_SPME	SPME-GCMS	0	0	0	0	0	0	0	0	0	0.214116	0.0773614	0	0	0	0.080829	0	0	0	0	0.0323713	0	0.017943
2(1H)-Naphthalenone, octahydro-4a,7,7-trimethyl-, cis-	SPME-GCMS	0	0	0	0	0	0	0	0	0	11.8196	3.02456	0	0	0	4.84079	0	0.0684057	0.328647	0	0	0	0.0973823
Derivative (7a-Isopropenyl-4,5-dimethyloctahydroinden-4-yl)methanol 44.1min	SPME-GCMS	0	0	0	0	0	0	0	0	0	0.705415	0.395449	0	0.00190675	0.00114146	0.00584743	0	0	0.0133397	0.00161563	0	0	5.53915
Longipinocarvone	SPME-GCMS	0	0	0	0	0	0	0	0	0	9.45001	0.956599	0.0591248	0	0	2.20727	0	0	0	0	3.24445	0	0
UNK 46.46min 1489	SPME-GCMS	0	0.0188007	0	0	0	0	0.306657	0	0	5.52021	0	0.00838285	0	0	6.415	0	0	0	0	0.0753973	0	1.12171
UNK 44.99min 1460 Alkene structure	SPME-GCMS	0	0.231095	0	0.11155	0	0	0	0	0	0	0	0	0.0698654	0	0	0	0	0	0.0214208	13.6563	0.0548134	6.83179
Bicyclo[4.3.0]nonane, 2,2,6,7-tetramethyl-7-hydroxy-	SPME-GCMS	0	0	0	0	0	0	0.196498	0	0.0760148	7.08241	0	0	0	0	7.22129	0	0	0	0	0.0210171	0	0.00573423
Methyl-β-ionone	SPME-GCMS	0	0	0	0	0	0	0.0983833	0	0	8.35391	0.693774	0	0	0	4.26055	0	0	0.120276	0.0110368	0	0	0.0301244
Caryophyllene	SPME-GCMS	0	0.101616	0	0	0	0.156416	0.102351	0	0.154875	1.50891	2.01844	0	0	0	0.0403831	0	0.123336	0	0	0	0	0
Maltol	SPME-GCMS	0.735465	0	0.0662839	0	0.158988	0.104712	0	0	0.0390733	0.0345539	0.10041	0	0	0	0	0	0	0	0	0.210473	0	0
Nonenylsuccinic anhydride	SPME-GCMS	0	0	0	0	0	0	0.19127	0	0.0202846	21.5999	0	0	0	0	3.3659	0	0	0	0	0.0896209	0	0.212998
Sclareol 47.42min	SPME-GCMS	0	0	0	0	0	0	0	0	0.0150542	1.09098	0.465769	0	0	0	0.239716	0	0	0	0	0	0.00173969	2.77748
4-(1,3,3-Trimethyl-bicyclo[4.1.0]hept-2-yl)-but-3-en-2-one	SPME-GCMS	0	0	0	0	0	0	0.210844	0	0.0861712	5.82467	0	0	0	0	4.9707	0	0	0	0	0	0	0
UNK diterpene 41.87min 1399	SPME-GCMS	0	0.00777088	0	0	0	0	0.0145387	0.0770636	15.9216	0.136061	0	0	0	0	0	0.0386402	0.0269211	0	0	0	0.102657	0
Tetracyclo[6.3.2.0(2,5).0(1,8)]tridecan-9-ol, 4,4-dimethyl-	SPME-GCMS	0	0	0	0	0	0	0	0	0.0352921	11.8724	0.039865	0	0	0	4.64023	0	0	0	0	0.0307004	0	0
UNK Naphthalene derivative 43.3min 1428	SPME-GCMS	0	0	0	0	0	0	0	0.00717269	5.57029	0.242226	0	0	0.0149944	0.00526916	0	0.0159841	0.0378843	0	0	0	0	0
Widdrol hydroxyether	SPME-GCMS	0	0	0	0	0	0	0.236485	0	0.0514137	4.46606	0	0	0	0	5.04192	0	0	0	0	0.0140003	0	0
Diterpene 43.4min 2229	SPME-GCMS	0	0	0	0	0	0	0	0	0	0.0277023	3.889	0	0.026453	0	0.0154004	0	0	0.293075	0	0	0	0.638351
UNK 33.53min 1270	SPME-GCMS	0	0	0	0	0	0	0	0	2.32076	2.13286	0	0	0	0	0.102539	0	0.0236865	0	0	0	0	0
Kaur-15-ene, (5α,9α,10β)-	SPME-GCMS	0	0	0	0	0	0	0	0	0	0.123908	0.00879101	0	0	0	0.00953108	0	0	0.00184349	0	0	0	0.797638
Phytol 41.52min	SPME-GCMS	0	0	0	0	0	0	0	0.070883	2.96641	0	0	0.317925	0	0	0	0	0.106054	0	0	0	0.0348198	0
UNK 31.99min 1247	SPME-GCMS	0	0	0	0	0	0	0	0	2.07769	7.92453	0	0	0	0	0.358257	0	0	0	0	0	0	0
UNK 40.98min 1386	SPME-GCMS	0	0	0	0	0	0	0	0	0	3.27555	0	0	0	0	0.848791	0	0	0.0275449	0	0	0	0
UNK 47.18min 1504	SPME-GCMS	0	0	0	0	0	0	0.0334327	0	0	6.8729	0	0	0	0	3.12063	0	0	0	0	0	0	0
Sclareolide	SPME-GCMS	0	0	0	0	0	0	0	0	0	8.34872	0	0	0	0	8.40609	0	0	0	0	0	0	0
Solavetivone	SPME-GCMS	0	0	0	0	0	0	0	0	0.409927	0	0	0	0.0471905	0	0	0	0.115277	0	0.0208887	9.9021	0	0.0274487
Tricosane	SPME-GCMS	0	0.0120546	0.00384331	0	0	0	0	0	0	0	0.0829616	0	0	0	0	0.246714	0	0.00399241	0	0	0	0
Geranyl-linalool/geraniol	SPME-GCMS	0	0	0	0	0	0	0	0	3.58406	0.0595727	0	0	0	0	0	0	0.00355188	0	0	0	0	0
Pimara-7,15-dien-3-one	SPME-GCMS	0	0	0	0	0	0	0	0	0	0	19.263	0	0	0	0	0	0	0.288939	0	0.0131476	0	0
Benzocyclododecene, 2,3-diethyl-4α,5,6,7,8,9,10,11,12,13-decahydro-	SPME-GCMS	0	0	0	0	0	0	0	0	0.591187	0.00900276	0	0	0	0	0	0	0	0	0	0	0	0
UNK Terpene 45.79min 1476	SPME-GCMS	0	0	0	0	0	0	0	0	3.69632	0	0	0	0	0	0	0	0	0	0	0	0	0
Phytol 41.03min	SPME-GCMS	0	0	0	0	0	0	0	0	0.155623	0	0	0.0757669	0	0	0	0	0	0	0	0	0	0

## Sheet: Replicates
Species/accession	Replicate	11b-Hydroxyandrosterone	17-Methyltestosterone	a-Amyrin	a-Linolenic acid	a-Tocopherol	Androsterone	Androsterone 24.23min	Androsterone 24.3min	Androsterone 24.5min	b-Sitosterol	Benzoic acid	C14:0	C15:0	C16:0	C16:0-glycerol	C17:0	C18:0	C18:0-1-glycerol	C18:0-2-glycerol	C18:0-methyl ester	C18:2	C18:3	C20:0-2-glycerol	Cadaverine NC	Campesterol	Cholesterol	Dodecanol	Epitestosterone	Glyceric acid	Glycerol	Glycerol-P	Glycerolgalactose	Hentriacontane	Heptacosane	Hexacosanol	Hexadecene	Hydrocarbon 28.06min	Hydrocarbon 30.5min	Hydrocarbon 31.2min	Hydrocarbon 32.1min	Hydrocarbon 32.3min	Hydrocarbon 33.09min	Nonacosane	Nonacosane 29.82min	Ntb_Fatty acid 20.3min	Ntb_Isoprenoid 18.6min	Oxalic acid	Phenylethanolamine
B MN	REP1	0	0	0	526.456	49.7623	0	0	0	0	71.9646	4.87686	4.52845	0	369.156	214.472	6.18911	119.02	130.699	155.04	0	184.702	0	167.661	1.8339	85.855	32.8064	3.05978	0	4.37632	550.326	146.754	0	124.543	0	0	18.7433	0	86.6022	130.082	103.77	0	85.4517	14.5509	21.6502	24.7476	64.9191	0	0
B MN	REP2	0	0	0	1374.49	66.0514	0	0	0	0	97.5564	1.34514	5.04259	0	606.491	302.59	14.2949	159.552	179.674	161.112	0	190.387	0	187.332	3.43497	102.544	42.189	5.26276	0	5.60556	658.833	154.454	0	143.206	0	0	0	0	107.235	150.247	132.294	0	109.117	14.74	30.7377	92.2499	78.4915	1.43686	0
B MN	REP3	0	0	0	1373.68	64.2455	0	0	0	0	110.058	1.87224	6.24758	0	658.218	355.848	12.1826	175.916	10.9891	137.782	0	266.34	0	158.644	3.02395	105.306	44.9111	5.84651	0	4.50238	683.775	168.736	12.3433	189.059	0	0	22.0871	0	105.661	157.189	123.45	0	98.5001	18.2737	26.6925	92.5239	74.4493	0	0
B MN	REP4	0	0	0	1419.55	72.2809	0	0	0	0	102.592	1.30681	5.6216	0	642.896	344.028	15.3248	166.835	209.24	143.446	0	248.133	0	163.939	3.49659	106.252	43.4676	8.2055	0	3.7804	672.356	155.799	13.0951	190.844	0	0	23.1678	0	108.307	155.728	124.214	0	99.7394	16.3859	25.744	100.94	69.0471	0.578909	0
B MN	REP5	0	0	0	1343.17	57.627	0	0	0	0	72.7198	1.59286	5.49597	0	652.66	227.393	14.784	173.89	10.4844	101.797	0	266.688	0	120.568	3.71915	88.5992	34.8097	25.1896	0	2.6262	593.067	144.934	14.1312	173.488	0	0	21.4108	0	84.5682	129.464	102.143	0	81.3091	18.5245	23.1586	94.9354	59.1593	0	0
B MN	REP6	0	0	0	1191.85	61.1928	0	0	0	0	64.5224	2.12853	6.11588	0	660.671	320.525	15.4842	186.075	12.0443	92.1893	0	162.822	0	104.399	3.47893	77.3762	33.3747	25.0606	0	4.86394	546.016	131.41	15.1678	123.875	0	0	25.8375	0	80.8868	125.185	96.0591	0	0	11.2078	23.2263	88.463	25.2932	0	0
B WA	REP1	0	0	0	2769.92	129.268	0	11.007	0	0	234.462	2.12114	7.31081	0	1044.49	336.982	21.917	252.513	17.1093	327.224	0	365.181	0	298.053	1.16853	303.037	137.485	5.09426	0	0	1744.8	1076.01	7.78813	184.205	0	0	92.4775	0	86.0381	200.257	232.627	0	171.484	6.47149	15.9156	207.187	219.403	0	0
B WA	REP2	0	0	0	2508.07	99.5309	0	0	0	0	226.626	1.84792	8.48178	0	1014.09	416.713	16.8366	245.728	18.8066	352.934	0	0	0	254.537	0	295.159	130.76	7.68742	0	0	1684.16	1010.16	10.5767	168.373	0	0	81.5651	0	85.757	151.391	205.58	0	162.576	0	13.5113	209.275	200.74	0	0
B WA	REP3	0	0	0	2830.95	173.62	0	0	0	0	260.921	2.69082	9.08633	0	1030.43	564.851	18.1616	245.687	44.4544	477.694	0	0	0	422.22	0.594131	242.352	124.96	6.18272	0	1.52959	1211.07	166.727	8.45667	300.82	0	0	76.8377	0	68.7328	239.425	239.468	0	280.884	0	35.3447	277.365	199.86	0	0
B WA	REP4	0	0	0	2471.86	276.664	0	0	0	0	217.619	0	9.07696	0	1014.53	426.316	13.3775	251.828	74.6966	1269.34	0	0	0	765.818	0	170.35	150.097	8.99846	0	0	1260.68	714.495	8.10819	231.335	0	0	78.8297	0	29.4079	235.907	183.046	0	242.252	0	0	244.527	86.9191	0	0
B WA	REP5	0	0	0	2544.62	162.922	0	0	0	0	199.718	1.54227	8.27537	0	1024.72	305.926	15.9215	255.955	80.7562	905.816	0	0	0	489.695	1.91721	149.996	129.051	23.4158	0	0	1255.73	661.655	15.2862	270.458	0	0	74.0095	0	38.5244	289.248	175.834	0	236.748	8.79358	29.6664	266.553	172.39	0	0
B WA	REP6	0	0	0	2317.08	231.202	0	0	0	0	172.778	1.45768	9.30505	0	1018.96	404.059	13.033	277.394	90.6794	883.631	0	0	0	522.151	1.33813	127.385	123.531	23.7566	0	0	1217.82	619.004	11.2638	233.672	0	0	73.9362	0	24.5183	247.371	174.908	0	212.852	0	20.4522	244.862	75.6361	0	0
BNWA	REP1	0	0	0	2688.79	150.196	0	0	0	0	354.581	2.14633	10.7752	0	1078.75	336.156	19.1209	240.138	200.473	231.371	0	0	0	565.854	7.77492	391.406	99.5013	6.02132	0	0	1977.32	1105	7.66549	271.682	0	0	85.8149	0	77.0964	254.758	125.864	25.2899	210.054	15.8106	44.0349	150.341	94.4959	0	0
BNWA	REP2	0	0	0	2433.22	79.2882	0	0	0	0	303.785	1.68745	8.14729	0	1036.85	417.355	19.63	251.706	266.719	72.5341	0	0	0	221.908	9.70366	330.152	83.9088	6.23874	0	0	1673.76	977.707	9.49067	182.342	0	0	65.1925	0	96.4459	178.145	138.442	0	155.222	14.8186	30.7633	138.808	0	0	0
BNWA	REP3	0	0	0	2817.51	95.436	0	0	0	0	255.032	2.10565	11.2579	0	1188.1	501.283	20.785	302.027	334.393	79.6282	0	0	0	274.841	8.63742	341.418	76.6412	9.21839	0	0	1804.41	982.342	14.2382	183.381	0	0	74.9328	0	83.1213	183.339	143.826	0	183.095	11.8499	24.9533	169.811	0	0	0
BNWA	REP4	0	0	0	2718.64	147.188	0	0	0	0	0	1.50508	10.9745	0	1232.72	454.783	16.8008	370.484	280.236	307.251	0	0	0	621.332	10.5542	239.049	112.72	9.87068	0	0	1547.32	960.742	9.76434	283.45	0	0.637486	78.561	0	33.7126	302.767	122.526	0	316.848	4.98979	25.356	176.125	94.6069	0	0
BNWA	REP5	0	0	0	2858.86	138.642	0	0	0	0	264.654	1.33478	9.46763	0	1144.51	312.212	15.3188	282.796	10.4417	157.634	0	195.829	0	412.393	10.8781	259.424	89.2659	20.3076	0	0	1635.78	929.6	15.4527	255.23	0	1.26122	82.2628	0	42.4149	243.734	110.93	0	167.435	9.2351	36.2906	179.947	189.98	0	0
BNWA	REP6	0	0	0	2804.22	130.471	0	0	0	0	0	1.75393	10.5873	0	1185.9	417.712	15.7299	344.56	263.87	237.604	0	0	0	507.081	11.8076	215.606	94.8873	23.8374	0	0	1621.89	1030.75	13.3649	297.582	0	0.398124	71.2249	0	38.0894	284.362	109.387	0	242.922	14.5439	32.1599	170.984	0	0	0
BQLD	REP1	0	0	0	2436.44	127.895	0	0	0	0	275.124	1.99251	7.77958	0	907.743	310.957	19.496	253.254	12.4318	454.928	0	0	0	335.145	3.66905	151.823	83.9676	7.01386	0	0	1588.32	799.159	0	258.214	0	1.16853	78.15	0	134.818	392.769	193.74	0	111.409	34.9036	30.7787	143.124	187.127	0	0
BQLD	REP2	0	0	0	2580.74	143.214	0	0	0	0	206.452	1.76558	8.47188	0	1030.37	418.327	15.56	209.526	16.0424	213.049	2.04251	340.258	0	222.692	0	298.685	111.65	4.45205	0	0	1215.1	216.489	5.6287	220.332	0	0	0	0	91.8469	218.862	155.885	0	139.675	13.8061	25.1728	264.87	179.702	0	0
BQLD	REP3	0	0	0	2632.2	134.006	0	3.17732	0	0	257.569	2.46702	10.9412	0	1079.69	471.715	19.5708	235.508	283.428	151.769	0	0	0	209.318	4.63087	167.151	84.3527	10.284	0	0	1527.33	812.49	11.9479	283.709	0	0	71.8952	0	104.124	322.747	161.238	0	122.542	14.2312	27.4387	176.303	0	1.12009	0
BQLD	REP4	0	0	0	2633.74	301.629	0	0	0	0	256.426	0	10.8957	0	1139.44	432.085	19.3759	311.021	56.1524	971.827	0	0	0	765.746	2.72372	207.416	126.471	8.69687	0	0	1495.09	928.713	10.744	366.152	0	0.485581	84.1135	0	57.37	422.111	204.605	0	265.762	12.1068	28.3946	222.437	88.7234	0	0
BQLD	REP5	0	0	0	2709.94	291.582	0	0	0	0	219.817	1.39846	8.56771	0	1119.11	272.843	13.8379	301.626	53.364	964.062	0	0	0	618.694	1.2171	248.266	150.163	19.6709	0	0	1500.44	952.342	11.9526	338.439	0	0	88.1945	0	43.9201	353.539	192.071	0	283.791	8.41548	23.8049	264.6	189.916	0	0
BQLD	REP6	0	0	0	2604.81	147.643	0	0	0	0	187.487	1.43405	10.5836	0	1021.95	344.562	16.3185	296.141	49.1874	687.314	0	0	0	505.81	3.30721	171.477	113.314	21.9132	0	0	1461.18	790.679	12.7076	306.364	0	0	68.5144	0	51.2662	366.394	184.056	0	197.998	6.32458	28.2163	215.016	0	0	0
BRA4	REP1	0	0	0	2140.87	112.8	0	0	0	0	193.397	1.46211	6.6227	0	919.403	285.231	15.492	244.79	11.6807	387.849	1.50538	272.718	0	411.22	24.1069	155.9	131.76	5.05774	0	2.3368	1070.57	664.918	7.6538	215.503	0	0	53.6795	0	77.7416	269.691	185.127	0	205.87	7.59498	25.2662	169.98	81.3197	4.22859	0
BRA4	REP2	0	0	0	1815.64	220.871	0	0	0	0	191.683	1.59006	7.88328	0	875.005	374.984	13.266	216.138	240.287	119.739	0	0	0	143.222	8.53147	163.447	72.8103	8.64463	0	0	920.223	502.952	0	395.311	0	0.505274	49.0926	0	87.5209	247.664	121.732	0	150.164	20.5389	74.9885	125.286	59.4821	2.75906	0
BRA4	REP3	0	0	0	2440.31	117.362	0	0	0	0	208.002	1.93706	8.72642	0	1015.48	444.943	17.05	277.744	25.7252	411.551	0	0	0	380.678	22.0583	186.707	143.19	8.94414	0	2.32008	1064.79	684.628	9.55255	243.451	0	0	58.5216	0	68.4455	300.927	200.228	0	225.562	9.37459	27.5685	207.337	82.9784	0.946165	0
BRA4	REP4	0	0	0	2289.63	281.271	0	0	0	0	209.321	1.77831	10.5312	0	1212.33	421.234	18.4998	271.496	10.6207	117.584	0	0	0	131.42	9.35993	205.234	101.947	8.68355	0	0	1246.41	678.483	11.2161	492.574	0	0.644746	57.3195	0	116.58	321.95	155.328	0	213.983	31.501	90.95	181.486	70.8126	0	0
BRA4	REP5	0	0	0	2573.84	127.002	0	0	0	0	197.846	1.5968	7.96536	0	1108.13	275.775	20.7903	278.365	26.4087	323.985	1.83105	0	0	312.306	35.4329	170.121	146.733	21.0895	0	2.24386	1158.42	732.465	17.2592	234.243	0	0	80.5204	0	81.2916	293.521	199.011	0	191.566	7.21727	26.992	241.392	171.69	0	0
BRA4	REP6	0	0	0	1912.17	220.068	0	0	0	0	147.994	1.65899	8.43742	0	1018.49	374.405	18.6398	231.257	9.164	76.5772	0	0	0	85.8397	8.41329	150.873	68.0982	22.7913	0	0	943.032	502.155	15.7828	420.219	0	0.468562	52.4522	0	94.6233	255.176	134.686	0	169.689	21.5352	106.708	154.908	53.0297	0	0
Blab	REP1	0	0	0	1949.11	271.947	0	0	0	0	122.115	1.55921	8.1166	0	880.692	297.648	14.1741	220.235	192.361	308.425	0	0	0	395.437	7.70216	146.683	86.0419	6.93539	0	1.6781	848.065	443.329	0	194.265	0	0	51.7608	0	43.0783	174.516	139.617	0	221.605	3.25974	8.2572	124.616	128.772	0	0
Blab	REP2	0	0	0	2174.95	669.901	0	0	0	0	234.307	1.70591	9.74316	0	954.364	421.204	17.1448	259.434	8.40945	124.147	0	0	0	151.579	17.619	231.081	116.234	8.33046	0	0	995.397	462.413	0	525.663	0	0.843849	60.9302	0	134.935	448.224	210.005	70.8008	367.601	32.2159	59.8782	142.675	149.436	2.34661	0
Blab	REP3	0	0	0	2321.03	280.291	0	0	0	0	122.2	1.6186	11.417	0	1143.37	517.646	16.17	298.491	352.066	297.684	0	0	0	434.041	6.29322	154.837	96.0149	10.4129	0	2.09228	922.844	472.819	14.6958	228.953	0	0	60.8801	0	50.6532	190.945	153.483	0	248.567	0	17.6434	166.299	65.5702	0	0
Blab	REP4	0	0	0	2063.22	598.281	0	0	0	0	195.002	1.46857	9.76186	0	997.962	423.593	17.1733	255.098	271.908	94.6496	0	79.4693	0	112.739	19.6285	184.039	102.059	11.2603	0	1.49447	916.225	437.354	14.1803	482.509	0	0.620438	0	0	117.32	417.303	187.042	0	326.193	28.7143	59.7286	169.925	62.8783	0	0
Blab	REP5	0	0	0	2298.01	283.653	0	0	0	0	126.24	1.4234	8.93097	0	1034.98	298.697	19.463	246.675	16.424	250.959	0	0	0	323.438	9.29776	135.491	87.7635	23.3072	0	0.762691	853.178	459.433	18.1699	201.273	0	0	47.3144	0	38.4949	171.464	151.28	0	224.25	3.54701	5.15997	153.48	127.116	0	0
Blab	REP6	0	0	0	1929.31	568.959	0	0	0	0	174.136	1.76996	9.33815	0	929.996	356.64	20.1427	252.07	13.6527	79.6963	0	0	0	94.8888	16.092	159.711	95.9051	23.4827	0	0	850.812	407.481	14.1243	469.668	0	0.487659	45.0774	0	103.559	389.546	173.519	0	321.053	28.1268	126.076	161.538	54.9551	0	0
GLAU	REP1	0	0	0	1941.33	241.76	6.87143	8.76511	0	0	665.799	2.19774	9.38921	0	752.822	295.167	4.49392	284.007	190.174	0	0	832.414	0	0	0	456.146	0	4.39818	0	0	1898.95	970.922	0	4694.96	0	844.23	88.6175	0	0	0	0	70.4214	446.276	0	50.2286	183.922	112.795	0	0
GLAU	REP2	0	37.9102	0	1851.38	149.077	0	0	0	0	845.931	2.03145	10.3608	0	980.222	381.137	5.45513	390.657	258.134	0	3.79137	1113.71	0	0	0	578.104	0	6.00245	0	0	2155.18	1179.31	11.2558	3753.87	0	824.555	106.057	0	0	53.425	0	65.102	473.946	0	45.7146	299.042	137.894	0	0
GLAU	REP3	0	0	0	2763.37	212.485	0	0	0	0	816.089	1.88404	13.8761	0	1205.99	519.431	8.3633	354.819	319.758	0	4.20106	1431.31	0	0	0	517.38	0	7.93047	0	0	1556.93	265.261	14.5046	5171.22	0	1416.89	80.706	0	0	53.1747	0	70.5663	350.248	0	65.0339	346.573	0	0	0
GLAU	REP4	0	0	0	1992.67	987.168	0	0	0	0	446.929	0	23.5846	0	999.1	398.768	22.8734	231.105	225.982	0	0	723.781	0	0	0	414.29	0	8.40412	0	0	1436.63	585.327	13.9604	4520.32	0	1324.13	54.6047	0	0	0	0	0	448.035	0	47.127	166.652	67.4557	0	0
GLAU	REP5	0	0	0	2629.54	871.104	0	0	0	0	433.992	1.20966	26.8303	0	987.047	270.546	20.3745	245.683	165.759	0	0	527.235	0	0	0	388.77	0	22.0995	0	0	1438.79	581.448	18.4697	5120.87	0	1246.45	54.5957	0	0	0	0	0	429.794	0	45.7608	185.594	67.7344	0	0
GLAU	REP6	0	0	0	2185.15	925.919	0	0	0	0	438.534	1.49982	23.3409	0	1043.56	358.052	22.1971	270.902	221.218	0	0	664.28	0	0	0	390.902	0	22.4571	0	0	1438.98	574.372	13.7385	4445.57	0	1332.75	53.8699	0	0	0	0	0	443.501	0	41.4333	171.738	63.9158	0	0
N38	REP1	0	0	0	2144.07	175.55	0	0	0	0	432.82	2.04344	8.60702	7.72773	845.432	320.708	10.5581	184.368	179.107	0	0	228.599	0	0	1.06081	122.353	201.785	4.79694	0	0	1555.99	797.223	0	389.69	0	0.556914	88.6532	0	100.719	147.606	0	0	0	131.149	225.252	164.129	230.501	4.22232	0
N38	REP2	0	0	0	2575.29	114.817	0	0	0	0	381.671	1.57649	9.45502	5.88844	961.578	397.072	11.6597	178.376	233.047	0	0	0	0	0	1.11739	145.975	206.801	5.1112	0	0	1518.01	762.457	0	253.471	0	0	77.4343	0	80.4054	110.612	0	0	0	97.454	140.67	239.073	208.92	3.17782	0
N38	REP3	0	0	0	2807.85	118.808	0	0	0	0	396.542	2.30289	10.6038	0	1149.67	459.538	14.7498	200.107	284.006	0	0	0	0	0	0.584089	0	388.234	6.4953	0	0	1564.26	775.668	12.5203	268.363	0	0.509444	87.0346	0	108.192	146.73	0	0	0	141.328	163.097	280.795	202.5	1.61366	0
N38	REP4	0	0	0	2765.47	142.739	16.4859	25.2981	0	0	333.846	0	9.41216	0	954.301	418.876	9.40105	226.578	265.455	0	0	0	0	0	0	0	381.1	7.84858	0	0	1623.61	683.129	12.1503	255.368	0	0.742746	82.7812	0	127.691	133.452	0	0	0	129.327	142.824	252.553	209.926	2.17607	0
N38	REP5	0	0	0	2608.73	271.345	17.6999	68.2765	57.3822	0	376.46	0	10.4337	0	999.467	262.912	17.9207	270.208	158.052	0	0	0	0	0	0.537988	0	418.445	21.2504	0	0	1624.84	776.932	11.0384	268.221	0	0	90.0258	0	129.403	130.69	0	0	0	114.737	138.755	212.578	199.731	0	0
N38	REP6	0	0	0	4013.83	391.592	0	0	0	0	463.855	0	15.7006	0	1473.55	426.331	10.609	338.326	255.764	0	0	0	0	0	0.79514	0	548.084	24.877	0	13.3487	1981.86	998.829	22.4001	314.589	0	0.482489	103.606	0	157.536	175.884	0	0	0	160.942	154.312	325.416	302.444	0	0
N406	REP1	0	0	62.4359	896.095	42.417	0	0	0	0	216.327	5.47418	9.06731	2.8887	521.575	282.47	7.56408	128.68	149.505	0	0	180.018	0	0	0	86.3537	37.2967	5.4702	0	1.14628	575.13	68.487	0	191.228	0	0	16.1367	0	32.389	46.1519	48.2376	30.1896	126.71	7.7419	34.8642	44.6996	91.8077	0	51.2206
N406	REP2	0	15.939	78.0133	2067.83	56.353	0	0	0	0	366.48	0	9.77289	3.21923	977.078	373.373	13.2928	213.674	227.074	0	0	243.699	0	0	0	127.05	86.429	4.54451	0	0	1229.57	576.386	0	355.678	0	0.434202	36.7788	0	91.7566	80.0792	125.121	51.426	212.894	16.7907	53.7329	113.415	129.6	0	118.405
N406	REP3	0	8.66796	132.299	2424.07	66.7708	0	0	0	0	236.558	1.83414	19.931	0	1165.26	416.956	13.9237	268.461	261.756	0	0	323.705	0	0	0.549255	119.736	97.3404	6.87915	0	0	1311.43	663.819	12.2052	361.931	0	0	46.0154	0	44.5039	89.8007	121.04	92.2785	319.834	11.9122	30.1819	137.226	152.498	1.97025	51.4222
N406	REP4	0	0	114.861	2608.57	209.113	0	0	0	0	342.85	0	18.2936	0	1224.58	383.755	14.4031	304.805	247.799	0	0	0	0	0	0	151.072	152.156	8.4982	0	0	1548.27	675.379	14.3483	609.171	0	0	83.333	0	32.0543	79.5115	169.991	145.242	521.548	0	39.5074	126.15	221.214	1.01496	58.6368
N406	REP5	0	0	58.6285	2806.43	69.9271	0	8.01732	0	0	253.034	0	12.6822	0	1122.41	240.902	18.1576	254.469	142.29	0	0	0	0	0	0	123.448	130.507	21.1171	0	0	1426.3	664.567	14.3486	436.67	0	0	73.0713	0	20.8923	66.8137	105.263	0	411.374	0	32.3153	142.798	0	0	97.466
N406	REP6	0	2.80376	73.3571	2574.11	76.0061	0	0	0	0	231.067	2.20916	16.6121	0	1309.52	347.874	17.8059	297.699	206.054	0	0	0	0	0	0	105.904	126.857	24.4961	0	0	1528.25	731.498	20.7981	477.487	0	1.54646	61.9979	0	20.3279	76.2276	126.781	0	404.363	0	41.8054	138.622	173.633	0	63.8046
N407	REP1	273.719	1757.14	28.9639	1681.38	138.711	0	0	0	0	247.794	0	10.5772	0	869.497	289.151	20.3592	503.611	186.113	0	0	404.513	0	0	0	132.778	78.2346	5.07433	0	2.11854	1718.44	975.219	0	607.725	0	12.3063	61.2727	272.889	134.524	204.768	175.751	181.986	449.197	47.7154	179.012	84.5845	169.256	0	24.5829
N407	REP2	195.424	1389.17	0	2344.17	90.8542	0	0	0	0	293.417	0	9.74276	0	1080.49	385.613	20.9554	356.808	254.667	0	0	0	0	0	0	178.6	115.777	4.98226	0	0	1810.72	1003.35	0	415.615	0	8.87349	72.6425	147.439	95.33	163.647	145.089	53.1767	222.807	34.6075	96.2071	132.341	185.009	0	51.1748
N407	REP3	373.464	2094.19	36.8354	2484.8	144.134	0	0	0	0	262.98	0	13.4774	0	1227.44	501.401	26.6517	699.776	357.987	0	0	0	0	0	0	131.82	92.6848	6.68654	0	14.6244	1914.85	1096.6	0	746.082	0	14.3296	69.3052	266.824	149.016	246.394	212.169	115.947	542.635	57.9306	212.717	0	184.773	1.45843	34.8952
N407	REP4	161.024	779.073	0	2426.7	197.59	0	0	0	0	210.463	1.44476	11.6486	0	1163.93	398.487	16.2973	356.039	266.15	0	0	0	0	0	0	138.232	116.585	8.19191	0	0	1609.07	796.559	12.334	537.428	0	8.91974	71.078	114.533	64.0352	146.567	100.047	0	306.676	25.0071	90.8678	0	184.759	1.93052	9.806
N407	REP5	167.333	1032.36	0	2669.12	135.281	0	0	0	0	200.863	3.25677	9.96599	0	1285.72	314.474	18.8802	361.358	205.125	0	0	0	0	0	0	128.051	129.92	24.3469	0	0	1486.48	806.843	28.6357	474.763	0	12.0828	60.3636	115.779	70.487	145.211	130.709	0	281.599	23.2999	91.817	0	176.399	0	40.1403
N407	REP6	137.168	649.239	0	2764.49	137.616	0	0	0	0	258.648	0	10.4205	0	1266.52	421.064	22.7708	336.652	281.272	0	0	0	0	0	0	185.539	135.182	25.1149	0	0	1645.3	890.311	16.8195	447.155	0	7.79848	83.4268	110.124	74.9929	175.91	128.414	57.2619	304.907	28.8483	87.9785	0	228.415	0	30.1164
N419	REP1	0	0	0	1783.3	157.654	0	3003.71	1532.35	445.863	109.276	2.59251	10.7918	0	737.293	322.757	27.3884	201.973	194.904	1.39479	0	0	0	0	23.6368	91.4154	205.145	4.6803	875.911	0	1773.36	631.263	0	453.059	0	0	70.5674	0	458.905	360.06	121.981	0	0	233.058	127.122	103.387	180.611	4.73787	0
N419	REP2	0	0	0	2863.94	175.782	3481.45	2818.6	4494.9	689.079	0	1.64662	19.2404	0	965.247	359.111	27.6548	280.927	238.49	19.8846	0	0	0	0	21.6534	67.1671	165.951	4.59647	808.87	1.46173	1258.86	509.425	0	654.341	0	0	51.7636	0	447.268	433.284	146.694	0	236.861	243.104	149.793	166.941	155.377	1.09732	0
N419	REP3	0	0	0	2865.08	124.172	0	2218.36	1204.74	327.542	97.3464	2.17921	13.0946	0	1043.22	443.885	35.9989	242.607	294.702	0	0	0	0	0	18.7189	88.7423	188.099	7.28416	687.162	0	1667.65	700.879	0	372.235	0	0	85.8236	0	391.945	316.28	99.0827	0	0	217.273	114.302	231.704	203.161	1.02936	0
N419	REP4	0	0	0	2675.05	145.66	1973.48	2347.01	1502.04	339.108	67.7487	1.31281	14.4396	0	989.828	425.617	28.1263	243.766	277.644	0	0	0	0	0	11.6448	67.4897	158.187	8.99995	773.948	0	985.357	391.086	0	380.654	22.5112	0	52.3118	0	317.555	248.166	66.0224	0	121.989	169.951	112.772	214.516	145.867	0	0
N419	REP5	0	0	0	2469.41	111.943	2186.78	3852.16	1328.85	367.34	39.0513	1.59053	12.6623	0	890.415	269.661	23.2676	223.693	171.786	0	0	0	0	0	10.5533	0	133.323	23.2876	845.444	0	832.747	357.224	0	360.492	0	0	63.4932	0	282.854	229.026	76.0788	0	0	149.14	103.191	203.379	135.45	0	0
N419	REP6	0	0	0	2592.43	129.574	2082.6	2519.59	1718.76	364.216	0	1.99344	16.2107	0	1014.07	373.948	25.1268	254.763	242.393	0	0	0	0	0	18.0017	0	127.653	27.334	818.683	0	963.489	409.068	0	342.126	0	0	69.2183	0	301.37	254.152	64.6561	0	0	176.46	112.444	213.419	142.38	0	0
N444	REP1	0	0	0	1575.65	137.332	0	0	0	0	407.674	3.39442	10.3944	0	779.654	303.875	10.4941	203.966	186.788	0	0	334.783	0	0	6.54963	188.546	86.7549	6.72352	0	0	1446.78	808.963	0	244.414	0	0	75.3596	0	213.695	80.4925	41.295	0	86.0599	101.069	125.218	94.17	178.4	0	3.52037
N444	REP2	0	0	0	3503.14	122.554	0	0	0	0	476.117	2.04261	12.1224	3.164	1291.89	411.303	13.2643	242.454	230.352	0	0	418.837	0	0	1.97548	144.925	87.7772	5.45158	0	3.66016	1386.45	129.94	9.41212	186.631	0	0	0	0	193.809	81.3116	32.0516	0	125.518	90.8542	104.805	310.651	208.862	0	0
N444	REP3	0	0	0	3283.9	168.451	0	0	0	0	0	0	15.1522	0	1296.61	482.961	17.5434	248.217	316.379	0	0	0	0	0	3.27772	153.442	65.5583	6.85441	0	0	1556.82	1021.98	17.0634	263.609	0	0	90.9658	0	183.834	67.9587	30.0905	0	73.6999	91.5176	130.143	310.279	0	0	0
N444	REP4	0	0	0	3128.48	320.072	0	0	0	0	0	1.72822	23.5664	0	1094.52	390.458	10.4505	245.799	254.043	0	0	0	0	0	0	162.48	127.14	10.6438	0	0	1741.45	1016.17	10.6648	333.252	0	0	100.899	0	204.117	80.2511	29.3507	0	0	107.444	205.419	245.495	0	0	0
N444	REP5	0	0	0	3578.66	207.434	0	0	0	0	460.792	1.59361	16.9431	0	1194.04	281.169	12.613	223.53	170.646	18.4029	0	0	0	0	1.16598	134.102	120.446	21.1389	0	0	901.349	1229.51	15.4704	257.963	0	0	111.902	0	173.83	75.2927	25.2406	0	0	98.5769	171.405	299.615	234.253	0	0
N444	REP6	0	0	0	2886.53	295.701	0	0	0	0	379.083	0	20.7605	0	1088.48	327.123	10.9741	234.808	207.895	12.4836	0	0	0	0	0.869377	138.227	107.339	23.1772	0	0	1696.28	977.651	13.1857	294.445	0	0	100.165	0	177.093	81.0595	27.9195	0	61.1333	99.3693	195.147	262.886	197.199	0	0
N44	REP1	0	0	0	2432.63	72.8796	0	8.50886	0	0	273.478	2.13556	7.06857	0	987.271	305.574	21.6251	240.535	191.016	0	0	761.27	0	0	0.638013	113.805	391.015	4.26774	0	0	2329.92	1047.44	0	257.12	0	0	80.986	0	60.4879	176.703	33.8074	0	29.875	66.8781	66.3741	204.317	184.243	0	0
N44	REP2	0	9.92693	0	2633.05	61.9651	19.433	28.661	0	0	182.525	1.55337	9.17417	0	983.142	365.212	22.2547	260.813	242.008	0	0	377.601	0	0	0	97.8419	334.544	4.79609	4.98032	0	1896.93	962.996	8.82035	188.026	0	0	71.2421	0	41.6669	154.81	25.0104	0	21.0779	54.4382	71.0641	234.651	175.968	0	0
N44	REP3	0	0	0	2831.7	60.5197	0	15.5552	0	0	280.228	0	10.1046	0	1187.57	511.812	31.7581	266.425	340.563	0	0	0	0	0	0	92.5149	379.043	6.87935	0	0	2206.97	1005.41	12.8443	160.835	0	0	0	0	59.7139	165.947	32.4568	0	0	70.3688	70.4505	258.958	178.078	0	0
N44	REP4	0	0	0	2425.56	76.0442	37.575	85.2176	79.9341	0	109.463	1.26013	8.65947	0	904.682	389.443	22.0018	238.567	253.478	0	0	486.202	0	0	0	70.8003	176.815	7.90206	16.9369	0	1515.63	611.305	10.1323	207.569	0	0	67.5576	0	35.8925	158.348	23.5956	0	81.3905	41.6341	59.1128	275.433	162.709	0	0
N44	REP5	0	0	0	2697.88	28.7615	0	7.13033	0	0	158.783	0	7.6124	0	1015.28	276.237	25.4895	241.646	172.915	0	0	0	0	0	0	100.125	303.865	23.8226	0	0	1206.88	853.722	17.3351	214.191	0	0	69.9109	0	34.3389	173.815	27.3509	0	0	47.0052	70.5815	314.056	204.338	0	0
N44	REP6	0	0	0	2422.97	64.1401	50.4054	107.932	90.8983	5.02083	100.423	1.59217	8.96975	0	907.877	349.434	16.5704	250.455	233.778	0	0	0	0	0	0	61.1711	172.985	22.8513	17.5952	0	1623.25	613.537	16.1272	197.583	0	0.394594	62.4914	0	28.0083	152.241	22.9155	0	0	40.8474	57.2186	258.12	146.795	0	0
N476	REP1	0	0	0	1610.06	129.217	0	0	0	0	71.1194	2.50229	9.11535	3.76516	713.378	281.707	29.697	155.983	190.426	0	0	447.156	0	0	0	0	186.692	4.77784	0	0	947.718	389.128	0	44.6179	0	2.42578	52.6105	0	14.8527	59.3291	76.0205	0	184.843	0	8.03293	103.198	130.891	0	0
N476	REP2	0	0	0	2134.8	74.8247	0	0	0	0	71.2684	1.26536	9.64863	0	832.258	375.77	38.5818	194.704	233.609	0	0	475.253	0	0	0.969414	0	188.386	5.52304	0	2.73299	961.963	279.939	6.44826	116.162	0	1.10779	56.8312	0	19.1537	73.7854	80.3722	40.9162	406.843	0	13.707	152.141	132.387	1.5102	0
N476	REP3	0	0	0	2335.87	98.1161	0	0	0	0	86.6852	0	14.7454	0	1034.38	462.572	52.2353	220.712	294.536	0	0	398.431	0	0	2.70378	0	206.741	7.92596	0	0	1318.76	505.839	15.0561	87.7855	0	1.51001	65.6607	0	17.1174	69.4113	77.0106	0	263.988	0	10.764	222.545	176.247	2.45618	0
N476	REP4	0	0	0	3083.86	242.994	0	0	0	0	79.2276	1.60285	13.3749	0	1184.45	465.262	40.7803	367.652	302.494	0	0	0	0	0	0	0	304.544	9.41383	0	0	1581.5	528.295	17.0881	112.223	0	2.13567	90.8035	0	26.0053	113.974	85.8109	0	216.958	4.0734	12.2612	277.731	237.169	4.96229	0
N476	REP5	0	0	0	2663.1	56.4711	0	7.99067	0	0	81.9152	1.72995	10.8788	0	1016.71	309.595	41.6877	218.158	171.884	0	0	422.027	0	0	0	46.1254	171.915	23.0799	0	0	1350.99	515.595	18.805	38.8737	0	0.975176	55.5761	0	25.4889	55.347	53.0391	0	132.895	2.38129	0	211.622	142.568	0	0
N476	REP6	0	0	0	1975.45	89.1338	0	10.8898	0	0	0	0	10.6711	0	836.13	332.019	40.01	206.4	203.945	0	0	285.479	0	0	1.74711	0	133.421	22.4826	0	0	1049.36	415.113	14.275	52.3271	0	1.71397	40.3544	0	19.221	59.2323	65.3107	0	258.438	0	9.19855	155.638	44.8697	0	0
N479	REP1	78.9958	790.664	0	1311.27	505.673	0	0	0	0	219.525	3.42112	57.2488	0	864.92	286.609	14.6959	200.261	176.217	0	0	111.483	0	0	0	0	175.074	5.09607	0	0	1741	816.527	0	517.311	0	26.4447	72.4032	226.108	164.329	305.046	213.95	115.416	250.452	114.725	93.5639	54.977	192.933	0	0
N479	REP2	116.613	796.479	0	2130.42	286.384	0	0	0	0	158.93	0	45.8972	0	1125.1	339.477	21.5248	290.139	251.016	0	0	0	0	0	0	0	160.048	4.77885	0	0	1507.2	660.784	0	315.467	0	24.7165	50.1617	190.305	119.513	201.218	138.895	70.0692	228.975	0	63.7667	0	146.813	0	0
N479	REP3	154.44	1255.31	0	2352.5	198.444	0	0	0	0	241.005	0	54.268	0	1240.07	439.941	19.5052	276.315	306.586	0	0	0	0	0	0	0	131.004	5.97029	0	30.3326	2172	913.586	0	588.793	0	25.7925	70.4687	204.952	140.595	280.555	190.163	104.195	316.706	95.0923	109.139	0	178.076	3.02024	24.9121
N479	REP4	140.689	650.995	0	2423.92	252.519	0	0	0	0	161.403	0	39.2555	0	1213.13	395.416	20.083	438.405	269.935	0	0	0	0	0	0	0	194.359	7.89352	0	0	1746.76	671.419	0	302.704	0	24.8592	66.8924	139.709	99.0796	217.628	126.717	62.4236	171.374	77.7527	60.2741	0	176.73	1.29832	0
N479	REP5	93.4597	558.433	0	2401.31	190.537	0	0	0	0	155.31	1.68774	32.3948	0	1198.57	266.455	18.6918	381.334	172.312	0	0	0	0	0	0	0	162.265	22.5929	0	0	1300.1	580.314	0	248.65	0	20.5333	59.2232	126.085	84.4355	186.288	105.238	53.069	0	62.0987	46.6815	0	162.871	0	0
N479	REP6	131.091	523.021	0	2325.58	330.577	0	0	0	0	149.337	0	50.5105	0	1091.2	343.104	17.6392	417.322	223.304	0	0	0	0	0	0	0	172.411	22.9184	0	0	1406.38	482.948	20.8035	331.876	0	22.5943	64.5532	136.985	96.7943	220.046	120.101	0	0	75.1049	58.0296	0	169.941	0	0
N506	REP1	0	0	138.367	1964.46	175.384	0	0	0	0	398.489	3.65234	9.35459	2.78149	796.111	257.871	4.84101	179.595	164.538	0	0	153.868	0	0	0	0	386.428	5.65477	0	0	1696.28	912.331	0	311.24	0	0	89.0307	0	34.8686	353.218	57.224	0	166.067	65.7891	65.1263	152.112	241.553	0	0
N506	REP2	0	0	178.949	2922.45	255.85	0	0	0	0	476.992	0	15.8874	6.73921	1261.02	403.605	13.4789	310.234	258.629	0	4.98893	354.796	0	0	0	0	395.323	5.06114	0	3.14422	1124.51	142.739	12.0375	418.63	0	3.21631	86.1922	0	40.9021	450.862	70.4982	0	225.151	64.6447	70.9916	316.199	239.284	2.10038	0
N506	REP3	0	0	163.735	2887.81	170.861	0	0	0	0	377.82	2.7866	11.3162	0	1121.05	450.053	13.2455	283.99	294.391	0	0	230.786	0	0	0	0	411.788	9.09825	0	0	1789.69	970.03	9.75641	466.014	0	1.77822	83.1337	0	41.7096	410.825	80.7054	0	202.666	78.1297	68.3947	316.941	115.931	1.26231	0
N506	REP4	0	0	152.536	2253.12	514.915	0	4.74267	0	0	223.472	2.16595	22.2141	0	1022.94	381.069	21.3362	251.306	243.608	0	0	0	0	0	0	0	278.794	8.69211	0	0	1213.8	499.765	12.5968	318.968	0	3.03469	55.9854	0	20.0253	289.104	43.0819	0	163.031	23.0513	62.8053	213.702	166.167	2.06258	0
N506	REP5	0	0	162.48	2673.52	499.833	24.6458	36.6178	29.3721	0	289.895	2.43169	31.8562	6.13091	1146.82	289.498	27.575	258.444	188.736	0	0	0	0	0	0	0	294.447	20.7081	0	0	1467.55	725.814	15.7571	378.936	0	1.89475	89.7634	0	26.5845	383.447	55.1434	0	271.619	39.4107	55.5329	267.345	187.625	0	0
N506	REP6	0	0	125.218	2627.21	633.31	0	10.2605	0	0	274.122	2.76823	23.1576	0	1177.36	362.269	13.7364	287.059	242.101	0	0	0	0	0	0	0	285.403	30.3802	0	0	1349.68	543.537	15.953	407.611	0	2.87012	62.8135	0	21.2527	320.105	44.591	0	172.853	27.8749	54.2428	243.891	166.291	0	0
N507	REP1	0	0	20.1786	1600.92	95.2394	0	0	0	0	189.814	4.64044	9.35428	0	837.224	296.344	8.40412	172.54	185.971	0	0	336.97	0	0	13.1653	136.096	77.9627	3.83035	0	0	1308.96	136.709	0	199.831	0	0	54.548	0	50.3957	313.155	259.886	0	646.57	49.4433	37.6538	150.927	160.382	0	0
N507	REP2	0	0	35.8953	1827.94	82.0429	0	0	0	0	155.38	2.65685	12.3091	0	814.116	329.582	7.99605	179.814	212.626	0	3.00375	314.441	0	0	6.16463	88.5513	62.2143	5.6114	0	1.75658	916.436	84.7197	0	198.592	0	0	0	0	46.0052	210.757	165.71	0	490.631	34.9747	45.0473	133.158	91.2675	1.50253	0
N507	REP3	0	0	160.467	3494.09	92.2669	0	0	0	0	213.52	2.32313	15.7117	0	1318.1	380.338	14.0275	250.082	250.594	0	0	0	0	0	22.0863	141.568	144.789	4.86912	0	0	1893.84	1207.12	10.3326	259.344	0	0.575028	116.969	0	76.0842	354.461	277.379	36.993	624.65	92.4991	48.3759	348.96	133.368	2.02328	0
N507	REP4	0	0	129.757	2746.34	140.065	0	0	0	0	97.1391	1.67559	25.6743	0	1307.31	395.573	23.8836	239.16	243.779	0	0	148.976	0	0	11.1649	0	93.8493	8.71304	0	2.10451	1522.53	828.695	12.5375	251.56	0	0	96.1264	0	57.4323	259.548	198.219	0	603.601	39.7082	32.7642	274.793	241.745	1.12348	0
N507	REP5	0	0	134.591	3040.97	143.256	0	0	0	0	95.4781	1.71401	22.999	0	1397.11	266.705	25.5742	236.309	165.042	0	0	257.531	0	0	15.727	120.701	105.968	23.66	0	2.43761	1665.75	875.53	18.9496	204.779	0	0	99.2676	0	50.6729	256.04	189.559	47.6934	515.793	38.6246	34.9746	320.652	112.622	0	0
N507	REP6	0	0	162.629	2782.81	181.173	0	0	0	0	76.9947	2.13806	23.5966	1.02866	1307.67	325.475	23.9074	236.951	205.735	0	0	179.692	0	0	15.1264	113.512	98.9445	23.5983	0	0	1541.52	830.084	15.4531	228.109	0	0.354248	85.7736	0	57.0469	274.1	195.128	0	574.436	39.7848	36.2986	258.071	226.197	0	0
N521	REP1	0	0	0	2058.79	77.8171	0	2212.29	1275.91	195.183	126.297	2.25671	10.1597	0	846.132	296.624	21.2697	226.941	195.074	0	0	0	0	0	9.60087	72.1396	146.562	4.62509	489.237	0	1486.99	663.7	0	359.879	0	0	57.1629	0	258.741	236.521	81.3559	0	83.613	169.861	113.645	135.118	151.43	5.95714	0
N521	REP2	0	0	0	1746.43	84.6085	0	8.18363	0	0	426.95	1.62115	7.6313	0	792.021	404.343	18.7776	203.659	253.183	0	0	745.451	0	0	3.99031	196.322	103.826	6.39654	0	2.01232	998.542	328.609	8.21298	133.655	0	0	50.4292	0	136.507	132.722	235.806	0	231.824	15.6127	24.549	98.6974	119.55	2.64647	0
N521	REP3	0	0	0	2305.72	140.755	0	0	0	0	564.595	1.74964	12.9605	0	1065.53	495.468	25.1907	222.07	307.735	0	0	669.84	0	0	3.18388	205.271	119.797	6.9928	0	41.6989	1337.26	465.096	16.5573	147.922	0	0	66.428	0	119.101	137.436	263.317	0	299.875	10.5795	26.0783	160.142	70.7406	0.573968	0
N521	REP4	0	0	0	2184.98	198.093	0	0	0	0	391.023	1.37688	10.4716	0	958.555	421.306	13.5898	231.279	265.539	0	0	533.075	0	0	0	183.374	118.213	11.0786	0	4.43409	1187.52	494.121	11.2206	171.988	0	0	67.9313	0	119.058	136.962	288.558	0	304.544	6.67484	20.8288	155.085	73.7352	0	0
N521	REP5	0	0	0	2440.81	235.339	0	0	0	0	325.39	1.62559	11.4517	0	1013.22	262.22	16.9603	234.144	162.967	0	0	522.617	0	0	1.33277	166.798	106.661	23.0124	0	2.004	1254.94	508.134	13.9908	158.264	0	0	70.8997	0	102.49	144.637	254.283	0	325.084	6.70686	22.5512	164.725	152.994	0	0
N521	REP6	0	0	0	2441.77	150.728	0	1.83583	0	0	394.5	0	12.1454	0	1129.21	420.543	20.6199	287.042	265.672	0	0	483.009	0	0	4.47326	214.753	141.154	26.5645	0	3.35385	1242.23	569.305	15.6311	121.652	0	0	60.062	0	124.988	91.5246	439.788	0	248.632	5.91287	15.8726	181.929	148.731	0	0
N528	REP1	0	0	0	1470.51	53.2751	0	5.51965	0	0	94.0781	1.55075	7.27815	6.44185	707.554	309.677	34.3559	157.969	190.944	0	0	445.63	0	0	0.551831	0	68.1395	4.32672	0	0	732.529	204.718	0	59.0852	0	0.928073	0	0	8.26373	54.0122	55.6634	0	200.542	0	5.82978	77.5795	55.2604	0	0
N528	REP2	0	0	0	1796.75	71.103	0	7.25535	0	0	72.2505	1.98454	9.19868	6.75485	897.018	440.052	46.3504	200.217	271.402	0	0	498.317	0	0	0.832197	0	65.3316	6.14104	0	1.84726	854.426	213.101	6.9672	96.9775	0	1.43906	0	0	18.293	72.7272	96.5192	0	202.48	0	4.8541	93.7852	65.1377	0	0
N528	REP3	0	0	0	2243.72	84.7685	0	5.56282	0	0	83.8132	1.81599	10.0321	0	989.491	510.207	43.2099	213.748	330.033	0	0	463.45	0	0	0.776093	0	131.503	6.28182	0	0	1077.78	421.907	13.8052	108.675	0	1.09527	56.4957	0	10.0743	96.246	76.8766	32.031	421.717	0	6.11336	189.021	131.716	0	0
N528	REP4	0	0	0	2756.75	140.76	0	12.6372	0	0	0	1.61523	9.2589	0	1026.24	476.275	47.2155	219.054	307.463	0	0	0	0	0	0	0	164.556	7.98851	0	0	1454.99	790.689	11.1504	111.647	0	1.07655	80.6414	0	16.6937	120.853	132.426	0	267.161	0	3.72093	249.014	186.582	3.04602	0
N528	REP5	0	0	0	2687.21	85.5381	0	8.41665	0	0	0	1.49013	7.84966	0	981.399	274.773	38.69	200.912	166.604	0	0	0	0	0	4.7679	0	156.88	21.8123	0	0	1448.1	809.313	15.3105	68.9452	0	1.19276	83.7182	0	14.5122	108.031	163.92	0	217.889	0	7.73945	241.518	0	0	0
N528	REP6	0	0	0	2487.56	111.215	0	3.42989	0	0	0	1.55822	8.1407	0	924.989	348.93	37.4744	189.912	225.127	0	0	0	0	0	4.64561	0	124.958	21.8359	0	0	1310.52	725.753	12.0252	64.4907	0	0.662565	70.2419	0	15.5464	112.358	134.48	0	170.599	0	4.13458	231.306	147.486	0	0
N6	REP1	0	26.4917	0	1593.74	83.838	18.005	24.1145	0	0	259.496	1.62809	6.03363	0	814.47	260.947	2.26338	170.259	167.472	0	0	0	2472.32	0	0	306.757	36.2982	4.28842	20.4065	16.4219	1288.28	464.529	4.16316	137.926	0	0	52.5985	0	100.125	81.3573	116.453	0	145.788	21.0042	39.2667	139.582	162.21	0	0
N6	REP2	0	0	0	1758.92	135.225	0	5.98066	0	0	265.289	1.31915	8.29967	0	771.216	405.894	6.09755	187.633	266.339	0	0	0	0	0	0	338.635	36.7759	5.43894	0	11.0199	1220.67	431.516	7.85186	236.527	0	0.44247	49.8966	0	101.394	111.907	116.166	31.5066	228.519	27.5458	54.0759	135.598	152.665	3.17047	0
N6	REP3	0	0	0	2568.07	85.3021	0	33.6863	33.1479	0	299.78	1.80948	9.03851	0	1001.5	496.169	6.04099	233.911	330.466	0	0	0	2342.73	0	0	402.487	26.8869	7.45611	26.7542	20.2856	1453.99	554.059	11.4621	160.482	0	0	60.4543	0	114.075	91.4751	126.681	0	127.699	22.8027	43.8471	189.023	151.806	1.34794	0
N6	REP4	0	0	0	2940.42	129.959	0	0	0	0	181.713	1.24259	8.09411	0	895.566	404.588	3.81582	203.427	266.704	0	0	0	1675.32	0	0	348.913	39.1043	8.20459	0	6.05166	1338.46	605.54	12.3999	172.251	0	0.442798	50.4863	0	84.8063	92.6604	101.541	0	136.116	21.4574	40.0423	196.995	140.518	0	0
N6	REP5	0	0	0	1863.15	138.545	0	0	0	0	211.617	1.60083	8.96987	0	1061.26	292.415	6.81665	218.359	183.599	0	0	0	0	0	0	460.329	51.943	21.4585	0	3.21784	1795.87	852.968	16.4336	178.944	0	0	77.8167	0	97.2884	112.807	112.625	0	0	27.9784	45.6127	228.494	163.104	0	0
N6	REP6	0	0	0	2508.58	124.435	0	0	0	0	164.435	1.54729	8.7314	0	926.049	362.437	4.6252	232.247	232.483	0	0	0	0	0	0	322.652	35.5997	22.3905	0	2.13555	1468.23	588.656	17.263	159.411	0	1.64543	58.339	0	76.7536	98.5665	88.7218	0	0	25.646	39.4899	181.161	120.124	0	0
RUST	REP1	0	0	73.2452	953.265	131.716	0	0	0	0	187.612	1.94756	10.965	4.23577	677.048	263.217	10.4016	143.026	160.431	0	0	206.112	0	0	0	105.558	45.6857	4.11574	0	0	514.897	176	0	150.964	0	0	0	0	24.4449	41.7356	11.3843	0	128.076	17.1026	29.2986	45.3675	42.8818	0	0
RUST	REP2	0	0	79.8763	1674.88	153.261	0	0	0	0	252.789	1.43597	15.681	0	983.803	376.102	18.0305	192.014	228.253	0	0	416.067	0	0	0	150.651	75.1881	5.8214	0	2.11744	878.202	359.415	0	237.047	0	0	0	0	33.9985	62.774	14.8018	0	192.255	26.2935	45.1828	107.526	83.6581	0	0
RUST	REP3	0	0	112.326	2617.84	205.643	0	0	0	0	278.194	2.21878	23.6095	0	1405.16	499.321	24.5026	266.274	315.113	0	0	448.249	0	0	0	209.272	91.9134	7.40493	0	2.33006	1446.24	647.605	13.5792	305.034	0	0	0	0	47.061	91.9792	21.5778	0	260.285	34.9722	54.3003	186.875	186.089	1.5095	0
RUST	REP4	0	0	0	2714.13	385.87	63.0757	167.836	139.928	7.80607	454.426	1.86981	16.8065	0	1237.73	418.619	18.8453	242.024	262.467	0	0	0	0	0	0	212.965	170.992	11.1046	30.748	0	1540.24	724.73	12.5819	388.338	0	0.794561	92.9811	0	91.4196	181.572	25.4033	0	107.584	125.643	146.92	213.461	222.755	2.3505	0
RUST	REP5	0	0	0	2713.4	429.392	18.09	16.2927	19.1578	0	405.112	1.78755	17.1413	0	1221.75	282.36	21.9511	253.722	172.557	0	0	0	0	0	0.836618	186.235	160.356	21.6387	0	0	1438.21	627.619	13.2845	332.238	0	0	68.1368	0	78.8761	184.549	22.212	0	130.81	110.472	114.897	196.9	181.552	2.09474	0
RUST	REP6	0	0	0	2558.85	334.991	45.645	117.649	90.1886	6.15441	313.065	2.1733	15.1777	0	1238.61	362.616	18.938	262.579	234.809	0	0	0	0	0	0	161.863	147.56	20.4981	21.2089	11.9584	1460.71	588.776	13.6407	302.147	0	0	82.4594	0	75.4702	148.528	17.9521	0	0	104.102	128.174	195.545	183.069	0	0
TAB	REP1	0	0	0	1118.95	136.339	0	0	0	0	283.037	2.90946	6.53503	0	571.38	255.684	6.96061	132.635	155.034	0	0	296.845	210.705	0	0	236.77	133.425	4.87479	0	4.00138	1352.79	808.356	0	153.5	0	0	61.8615	0	95.4798	184.719	109.536	0	114.678	54.3856	36.7742	73.8422	167.126	0	0
TAB	REP2	0	0	0	2963.88	191.948	0	4.55032	0	0	423.88	0	8.99292	1.62368	954.716	340.135	12.8016	208.282	212.511	0	0	0	0	0	0	354.844	167.953	4.87814	0	0	1726.47	877.111	7.61254	165.424	0	0	74.479	0	134.577	206.586	161.266	0	0	60.1308	44.0903	172.713	193.531	3.30386	0
TAB	REP3	0	0	0	2983.03	133.105	0	2.99032	0	0	258.88	1.87404	8.51973	1.21929	951.469	389.862	8.92256	194.851	246.234	0	0	0	0	0	0	263.246	96.2244	5.82859	0	3.10317	1419.56	720.311	11.6445	181.733	0	0	62.0625	0	89.38	167.776	100.941	0	139.849	38.4342	36.5817	220.774	169.021	1.23199	0
TAB	REP4	0	0	0	1991.17	289.919	0	10.1057	0	0	320.902	1.44624	11.1071	3.35436	992.237	341.246	4.28411	224.712	220.093	0	0	0	2620.77	0	0	334.051	203.701	7.36658	0	4.18957	1726.45	691.677	10.1226	343.71	0	1.07669	76.3518	0	103.198	214.937	180.107	0	306.943	41.8924	63.1416	181.696	176.501	2.20467	0
TAB	REP5	0	0	0	2102	308.484	0	3.9322	0	0	271.474	0	12.2006	2.50555	1066.52	259.74	5.46642	225.36	153.235	0	0	0	3189.22	0	0	327.974	104.686	20.8957	0	4.34381	1824	750	17.189	354.963	0	0.828963	86.608	0	110.244	211.506	185.541	0	293.01	44.3213	67.9382	216.007	201.275	0	0
TAB	REP6	0	0	0	1206.61	281.818	0	13.3926	0	0	274.838	1.92632	13.3528	1.82649	1047.87	343.362	8.80337	258.277	217.555	0	0	0	866.964	0	0	313.682	172.05	23.9328	0	2.82709	1809.61	724.614	10.2715	289.517	0	1.0936	83.9946	0	88.1658	170.009	158.771	0	300.653	30.2038	49.1125	192.26	86.9969	0	0
[truncated: 347 more columns]
